# Supplementary material for: DNA N6-methyladenine is dynamically regulated in the mouse brain following environmental stress
Source: Nat Commun. 2017 Oct 24;8:1122. doi: 10.1038/s41467-017-01195-y (PMC5654764; doi:10.1038/s41467-017-01195-y)
Supplement: Supplementary file 4 — Supplementary Data 1 [file 41467_2017_1195_MOESM4_ESM.xlsx]

## Sheet: ctrl.high.edgeR.160707.3rep
bins.seqnames	bins.start	bins.end
chrX	128341001	128341500
chr18	61904001	61904500
chr17	26505001	26505500
chr5	116697501	116698000
chr12	20675001	20675500
chr5	147653501	147654000
chr9	99566001	99566500
chr5	54871501	54872000
chr5	116458001	116458500
chr5	137273501	137274000
chr6	71672001	71672500
chr16	97417501	97418000
chr19	10463501	10464000
chr8	93619501	93620000
chr14	9855501	9856000
chr10	67057001	67057500
chr3	64489501	64490000
chr11	118741001	118741500
chr14	36864501	36865000
chrX	59246001	59246500
chr11	6453501	6454000
chr14	44721501	44722000
chr11	60711001	60711500
chr16	18128001	18128500
chr9	88309001	88309500
chr4	15120001	15120500
chr15	68073501	68074000
chr9	84744001	84744500
chrX	34449501	34450000
chr16	30508501	30509000
chr11	59762501	59763000
chr1	134684501	134685000
chr4	22706001	22706500
chr5	58661001	58661500
chr7	102614001	102614500
chr7	122844001	122844500
chr9	67596501	67597000
chr7	150873001	150873500
chr2	146049501	146050000
chr6	98272001	98272500
chr16	49883501	49884000
chr18	42488501	42489000
chr7	52884501	52885000
chrX	71462001	71462500
chr1	174091501	174092000
chr13	12934501	12935000
chr8	52264501	52265000
chr18	46006501	46007000
chr8	47547501	47548000
chr9	79451501	79452000
chr11	77323501	77324000
chrX	22008501	22009000
chr18	61920001	61920500
chr17	46785501	46786000
chr17	21470001	21470500
chr1	66004501	66005000
chr11	71060001	71060500
chr1	181448501	181449000
chrX	90867501	90868000
chr6	70787001	70787500
chr1	191332001	191332500
chr16	9040501	9041000
chr6	21366501	21367000
chr6	144200501	144201000
chr2	87817001	87817500
chr2	41910501	41911000
chr15	40552501	40553000
chr15	100597001	100597500
chr14	69595501	69596000
chr2	26126001	26126500
chr17	8718001	8718500
chr2	180890501	180891000
chr2	56394501	56395000
chr14	12508501	12509000
chr4	136721501	136722000
chrX	166245001	166245500
chr8	111302501	111303000
chr8	80854501	80855000
chr9	48641501	48642000
chr3	30923001	30923500
chr14	68571001	68571500
chr2	180465001	180465500
chr13	71950001	71950500
chrX	36551001	36551500
chr6	101914001	101914500
chr13	13537001	13537500
chr12	44578001	44578500
chr6	100860501	100861000
chr1	9810501	9811000
chr1	6344001	6344500
chr13	27432501	27433000
chrX	140822001	140822500
chr15	40305001	40305500
chr8	44430001	44430500
chr3	28299501	28300000
chrX	72305501	72306000
chr12	17744501	17745000
chr1	194372001	194372500
chr12	87692501	87693000
chr4	140131001	140131500
chr1	122498501	122499000
chr10	9202001	9202500
chrY	1520001	1520500
chr1	88108501	88109000
chr19	45840501	45841000
chrX	54443001	54443500
chr6	66237001	66237500
chr5	122146001	122146500
chr17	59215501	59216000
chr5	129275501	129276000
chr5	51454501	51455000
chr9	30773501	30774000
chrX	158563001	158563500
chr9	40677501	40678000
chr10	94709501	94710000
chrX	13365001	13365500
chr1	75503501	75504000
chr11	96388501	96389000
chr10	120030001	120030500
chr14	79174001	79174500
chr4	128337001	128337500
chr18	81218001	81218500
chr3	35380501	35381000
chr2	152473501	152474000
chr17	57358501	57359000
chr9	122024501	122025000
chr2	25352001	25352500
chr6	136856501	136857000
chr10	21884001	21884500
chr1	66366001	66366500
chrX	131787501	131788000
chr2	118373001	118373500
chr2	123207501	123208000
chr12	110078001	110078500
chr1	135802501	135803000
chr5	36254501	36255000
chrX	84283001	84283500
chr12	100549001	100549500
chr4	51674501	51675000
chr17	66279001	66279500
chr8	111089001	111089500
chr3	107146501	107147000
chrX	129199501	129200000
chr12	94511001	94511500
chr6	117256001	117256500
chr8	120395001	120395500
chr12	84146001	84146500
chrX	130579001	130579500
chr9	72101001	72101500
chr16	46026501	46027000
chr10	67376001	67376500
chr11	81097501	81098000
chrX	143230001	143230500
chr2	158138001	158138500
chrX	126411501	126412000
chr14	70953001	70953500
chr14	124668501	124669000
chr3	29840501	29841000
chr11	77600501	77601000
chr2	50791001	50791500
chr5	128911501	128912000
chr10	49594501	49595000
chr11	66939001	66939500
chrX	49451001	49451500
chr1	155827001	155827500
chr3	106954501	106955000
chr10	114767501	114768000
chr1	115531001	115531500
chr7	137274001	137274500
chr4	6819001	6819500
chr5	120586501	120587000
chr4	107873501	107874000
chr5	116709001	116709500
chr4	151549001	151549500
chr2	93380501	93381000
chrX	39857001	39857500
chr17	27344001	27344500
chr2	163159001	163159500
chr8	13670501	13671000
chrX	66638501	66639000
chr11	103644001	103644500
chrX	40166001	40166500
chr5	3480501	3481000
chr6	61068501	61069000
chr9	25036501	25037000
chr14	104297501	104298000
chr1	157711501	157712000
chr5	128937501	128938000
chr1	121865001	121865500
chr3	158371001	158371500
chr14	19542001	19542500
chr10	64669501	64670000
chr3	85128001	85128500
chr14	121384001	121384500
chr15	35930501	35931000
chr13	73012001	73012500
chr8	97887001	97887500
chr2	104931001	104931500
chrX	121434001	121434500
chr1	121955001	121955500
chrX	163051001	163051500
chr4	67711001	67711500
chr12	106400501	106401000
chr8	112711001	112711500
chr13	39743501	39744000
chr2	139864501	139865000
chr4	88575501	88576000
chr14	104104501	104105000
chr5	53743501	53744000
chrX	93349501	93350000
chr16	34678001	34678500
chr18	29269501	29270000
chr16	67384501	67385000
chr15	93419501	93420000
chrX	10080001	10080500
chr15	65130501	65131000
chr3	40608001	40608500
chr7	67896001	67896500
chr8	125554001	125554500
chr5	78642001	78642500
chrX	104059001	104059500
chr14	112050001	112050500
chr2	91368001	91368500
chr5	47421501	47422000
chr1	61494501	61495000
chr9	21780001	21780500
chr7	74074001	74074500
chrX	132629501	132630000
chr1	123766001	123766500
chr6	55495001	55495500
chr7	86457501	86458000
chr1	28952001	28952500
chr9	105267501	105268000
chr12	25763501	25764000
chr16	74161001	74161500
chr1	67186501	67187000
chrX	34378001	34378500
chr8	127526501	127527000
chr1	190377001	190377500
chr17	41780501	41781000
chr2	148349001	148349500
chrX	111756001	111756500
chr17	47564501	47565000
chr17	88517501	88518000
chr12	71744001	71744500
chr15	35281001	35281500
chr1	131170501	131171000
chr2	138385001	138385500
chr8	118330501	118331000
chr9	110698001	110698500
chr15	95556001	95556500
chr4	149917001	149917500
chr4	90494501	90495000
chr12	108939001	108939500
chr12	86094501	86095000
chr12	28834501	28835000
chr10	94929501	94930000
chr14	56095001	56095500
chr19	60486501	60487000
chr15	69366501	69367000
chr12	109088501	109089000
chr8	62226001	62226500
chr7	86961001	86961500
chr16	35698501	35699000
chr11	33652001	33652500
chr11	77768001	77768500
chr3	74076501	74077000
chr6	134685001	134685500
chr8	12170001	12170500
chr8	84736501	84737000
chr2	108492001	108492500
chr16	65923501	65924000
chrX	105969501	105970000
chr8	37231001	37231500
chr6	19870001	19870500
chrX	6956501	6957000
chr5	86552501	86553000
chr3	21599001	21599500
chr4	110773001	110773500
chrX	142557501	142558000
chr5	70948001	70948500
chrX	159689501	159690000
chr12	71387001	71387500
chr4	97586501	97587000
chr7	141120001	141120500
chr18	43089501	43090000
chrX	41308501	41309000
chr2	172175501	172176000
chr14	109084001	109084500
chr17	68329001	68329500
chr7	115851001	115851500
chr15	50560501	50561000
chr14	10362501	10363000
chr18	73765001	73765500
chr12	6791001	6791500
chr8	33562501	33563000
chr1	93783001	93783500
chr18	77689001	77689500
chr18	37861001	37861500
chr4	57511501	57512000
chr4	27713001	27713500
chr3	118143001	118143500
chr3	96387501	96388000
chr8	105723501	105724000
chr9	35884501	35885000
chr12	100256501	100257000
chr7	6392501	6393000
chr4	28496501	28497000
chrX	124636001	124636500
chr4	153354501	153355000
chr12	51517001	51517500
chr3	154052001	154052500
chr11	99671501	99672000
chr3	127405501	127406000
chr15	36343001	36343500
chr9	107187501	107188000
chr1	104662501	104663000
chr19	51009001	51009500
chr8	119993501	119994000
chr7	147033001	147033500
chr15	26830501	26831000
chr10	70180001	70180500
chrX	50718501	50719000
chr18	9808501	9809000
chr15	81769501	81770000
chr14	15391501	15392000
chr16	13154501	13155000
chr5	134555001	134555500
chr6	126973001	126973500
chr14	124482501	124483000
chr17	71162501	71163000
chr14	105784501	105785000
chr16	38242501	38243000
chr3	107306001	107306500
chr2	61637001	61637500
chr2	92956501	92957000
chr3	97602001	97602500
chr12	116040001	116040500
chr2	167778501	167779000
chr3	51114001	51114500
chr2	13130001	13130500
chr4	82899001	82899500
chr14	64342001	64342500
chr15	23126001	23126500
chr14	113582501	113583000
chr1	90242001	90242500
chrX	68820001	68820500
chr2	28619001	28619500
chr10	92656501	92657000
chr13	15211501	15212000
chr9	102061501	102062000
chr18	4415001	4415500
chr18	35174001	35174500
chr16	95093001	95093500
chr10	126412501	126413000
chr14	28440001	28440500
chr16	31069001	31069500
chr10	4451001	4451500
chr4	6818501	6819000
chr3	120037001	120037500
chr4	63014501	63015000
chrX	155692001	155692500
chr10	82564001	82564500
chr10	55702001	55702500
chr2	166967501	166968000
chr11	39157001	39157500
chrX	74736501	74737000
chr12	60971501	60972000
chr14	31214501	31215000
chr5	42562501	42563000
chr16	43810001	43810500
chr4	151913501	151914000
chr7	25126001	25126500
chr9	43263501	43264000
chr4	147730501	147731000
chr12	91416501	91417000
chr2	62087501	62088000
chr3	27073501	27074000
chr4	19011001	19011500
chr16	29684001	29684500
chrX	106410501	106411000
chr16	6991501	6992000
chr1	8713501	8714000
chrX	125177001	125177500
chr15	31626501	31627000
chr3	75173001	75173500
chr1	188809501	188810000
chr13	25751501	25752000
chr5	35111501	35112000
chr18	22824501	22825000
chr3	5955501	5956000
chrX	14823001	14823500
chr10	75341001	75341500
chr11	42233501	42234000
chrX	73220001	73220500
chr1	82032501	82033000
chr5	24537001	24537500
chr11	113319501	113320000
chr1	35726001	35726500
chr2	164138001	164138500
chr4	143852001	143852500
chr5	137237001	137237500
chr16	55734001	55734500
chr1	169042501	169043000
chr15	55843501	55844000
chrX	158504001	158504500
chr4	64462001	64462500
chr7	6860501	6861000
chr1	178157001	178157500
chr11	46963501	46964000
chr9	30071501	30072000
chr1	84910001	84910500
chr1	161393001	161393500
chr18	80602501	80603000
chr14	98415501	98416000
chrX	118505001	118505500
chr4	138488001	138488500
chr1	103083501	103084000
chr9	108944001	108944500
chr17	88909001	88909500
chrX	36002001	36002500
chr18	15110501	15111000
chr2	41289001	41289500
chr19	19553001	19553500
chrX	44939001	44939500
chr14	122813001	122813500
chr17	91489001	91489500
chr16	45376501	45377000
chr8	92170501	92171000
chr1	168340001	168340500
chr11	71489501	71490000
chr14	108397501	108398000
chr15	68711001	68711500
chr13	86697001	86697500
chr14	78795001	78795500
chr5	85969001	85969500
chrX	165612001	165612500
chrX	85911001	85911500
chr14	44570001	44570500
chr18	6098501	6099000
chr7	83547501	83548000
chr2	169311501	169312000
chr17	43847001	43847500
chr11	72819001	72819500
chr18	54943001	54943500
chrX	131149501	131150000
chr11	98759501	98760000
chr5	122663001	122663500
chrX	58290501	58291000
chr3	14770001	14770500
chr8	111031501	111032000
chr13	46348501	46349000
chr17	68328501	68329000
chr16	68956001	68956500
chr12	75857501	75858000
chr1	180698501	180699000
chr12	119510001	119510500
chr5	27262501	27263000
chrX	105754001	105754500
chr5	36529001	36529500
chr1	58482501	58483000
chr14	60961001	60961500
chr4	133988501	133989000
chr1	127772001	127772500
chr11	38658501	38659000
chr7	116402001	116402500
chr5	132601501	132602000
chr15	49307001	49307500
chr7	31694001	31694500
chr13	108998001	108998500
chr3	120619501	120620000
chr6	110642501	110643000
chr7	117548001	117548500
chr4	65529501	65530000
chr10	27598501	27599000
chr13	41320501	41321000
chr5	47579001	47579500
chr16	6284001	6284500
chr2	146444001	146444500
chr10	55663001	55663500
chr1	72028001	72028500
chr6	119399001	119399500
chr8	34703001	34703500
chr3	118433001	118433500
chr1	111879001	111879500
chr18	66557501	66558000
chr2	31184501	31185000
chr1	155881501	155882000
chr16	48076001	48076500
chr3	140080001	140080500
chr17	46695001	46695500
chr10	120719001	120719500
chr10	81705001	81705500
chr7	125523501	125524000
chr18	50206001	50206500
chr10	35010501	35011000
chr11	97006001	97006500
chr12	30036501	30037000
chr16	29778001	29778500
chr3	120027001	120027500
chr6	28849001	28849500
chrX	7578001	7578500
chr10	79922501	79923000
chrX	68505501	68506000
chr15	95950501	95951000
chr16	52414501	52415000
chr6	24040001	24040500
chr14	23680001	23680500
chr8	42455001	42455500
chr7	143683501	143684000
chr13	111365001	111365500
chr13	52810501	52811000
chr5	140797001	140797500
chr1	39721501	39722000
chr6	5113501	5114000
chr1	165985001	165985500
chr14	23543501	23544000
chr1	178127001	178127500
chr1	115184501	115185000
chr7	138209001	138209500
chr6	34326501	34327000
chr18	86346501	86347000
chr5	144442501	144443000
chr6	142304501	142305000
chr9	51210501	51211000
chr8	85207501	85208000
chr1	155536001	155536500
chr18	13460001	13460500
chr7	19849501	19850000
chr10	94079501	94080000
chr9	102395501	102396000
chr10	27991001	27991500
chr5	121056001	121056500
chr16	6463001	6463500
chr6	89198001	89198500
chr16	86116501	86117000
chr3	84798001	84798500
chr8	116332501	116333000
chr11	20957001	20957500
chr1	82348001	82348500
chrX	54011501	54012000
chr2	152049501	152050000
chr8	102414501	102415000
chr1	135215001	135215500
chr6	144101001	144101500
chr9	74712001	74712500
chrX	22964001	22964500
chr1	154794001	154794500
chr2	31686501	31687000
chr11	114128001	114128500
chrX	162487501	162488000
chr10	59616001	59616500
chr6	54218501	54219000
chrX	103059501	103060000
chr11	104416001	104416500
chr10	127082501	127083000
chr4	94996501	94997000
chr8	89373001	89373500
chr6	140886501	140887000
chr1	97561001	97561500
chr10	25754001	25754500
chr7	89723001	89723500
chr5	148205501	148206000
chr6	44539001	44539500
chr12	12290501	12291000
chr14	67047501	67048000
chrX	115072001	115072500
chr4	140442001	140442500
chr14	120013501	120014000
chr8	59102501	59103000
chr7	127497001	127497500
chr4	31229001	31229500
chr18	68988501	68989000
chr10	94691501	94692000
chrX	16374001	16374500
chr10	122141501	122142000
chr5	37451001	37451500
chrX	105541001	105541500
chr11	121251001	121251500
chr11	48890501	48891000
chr16	11789001	11789500
chr3	80770501	80771000
chr6	41915501	41916000
chr10	111337501	111338000
chr3	115377501	115378000
chr5	72100001	72100500
chr18	53415501	53416000
chrX	119308001	119308500
chr4	129426501	129427000
chr9	82565001	82565500
chr11	35802501	35803000
chr11	26660501	26661000
chr13	117529001	117529500
chr12	112091501	112092000
chr13	97721501	97722000
chr4	61564001	61564500
chr5	143582001	143582500
chr2	30243001	30243500
chrX	41780501	41781000
chr16	92401001	92401500
chr5	78936001	78936500
chr15	24499001	24499500
chr18	78891001	78891500
chr11	110875001	110875500
chr8	81972501	81973000
chr3	136206501	136207000
chr5	58300501	58301000
chr3	120352501	120353000
chr17	87320001	87320500
chr2	3746001	3746500
chr9	62619501	62620000
chr15	100689001	100689500
chr15	93357501	93358000
chr1	42761001	42761500
chrX	14772001	14772500
chr3	79980001	79980500
chr10	120336001	120336500
chr11	115117001	115117500
chr14	65142501	65143000
chr5	118726001	118726500
chr2	68507501	68508000
chrX	162957501	162958000
chr14	77836001	77836500
chr12	102231501	102232000
chr10	95838501	95839000
chr14	117874501	117875000
chr10	93408001	93408500
chr5	121210501	121211000
chr10	76502501	76503000
chr7	28272501	28273000
chr4	138500501	138501000
chr11	91749501	91750000
chr2	16087501	16088000
chr5	108523501	108524000
chr4	8579001	8579500
chr2	171876501	171877000
chr4	70570501	70571000
chr9	11936501	11937000
chr1	136007001	136007500
chr19	38497501	38498000
chr5	13460501	13461000
chr9	117663501	117664000
chr2	148621501	148622000
chr3	153163501	153164000
chr13	103592501	103593000
chr9	5906501	5907000
chr17	59834501	59835000
chr11	117188001	117188500
chr19	30719501	30720000
chr19	25665001	25665500
chr6	106582001	106582500
chr7	4706501	4707000
chr18	75065501	75066000
chr17	68468501	68469000
chrX	45769001	45769500
chr12	16608001	16608500
chr14	29339501	29340000
chr5	137822501	137823000
chrX	105484001	105484500
chr10	58310001	58310500
chr5	134106001	134106500
chr7	25817001	25817500
chr6	23303001	23303500
chr2	30742001	30742500
chr10	12795501	12796000
chr17	91407501	91408000
chr3	149237501	149238000
chr11	88672501	88673000
chr15	72120001	72120500
chr1	40717501	40718000
chr1	20939501	20940000
chr9	61527501	61528000
chr16	83346501	83347000
chr2	167874001	167874500
chr12	113386501	113387000
chr18	68951501	68952000
chr15	50869501	50870000
chr4	85584501	85585000
chr3	141454001	141454500
chr2	171624501	171625000
chr1	141359501	141360000
chr6	31728001	31728500
chr11	22248501	22249000
chr1	189586501	189587000
chr1	148036501	148037000
chrX	11888501	11889000
chr1	87590001	87590500
chrX	12416501	12417000
chr4	97772501	97773000
chrX	68655501	68656000
chr9	61573001	61573500
chr2	152409001	152409500
chr16	82848501	82849000
chr5	135560501	135561000
chr10	32406001	32406500
chr3	95540001	95540500
chr2	11618001	11618500
chr6	136709001	136709500
chr12	63384501	63385000
chr18	38997501	38998000
chr13	53288501	53289000
chr2	118115001	118115500
chr15	25514001	25514500
chr1	29737001	29737500
chr16	72646501	72647000
chr2	172085501	172086000
chr10	128091501	128092000
chrX	55849501	55850000
chr17	47725501	47726000
chr6	69360501	69361000
chr2	123681001	123681500
chr9	63720501	63721000
chrX	105020501	105021000
chr6	120745001	120745500
chrX	33653001	33653500
chr11	94981001	94981500
chrX	12886501	12887000
chr9	90736501	90737000
chr16	43870001	43870500
chr15	39143001	39143500
chr9	55942001	55942500
chrX	6655001	6655500
chr17	90819501	90820000
chr14	28109001	28109500
chr15	80414501	80415000
chrX	65646001	65646500
chr3	153733501	153734000
chr12	63000501	63001000
chr7	116129501	116130000
chr13	12076001	12076500
chr6	111735501	111736000
chr14	29224001	29224500
chr15	61766001	61766500
chr2	99636001	99636500
chr7	142861001	142861500
chr6	65140001	65140500
chr17	69154501	69155000
chr15	97667001	97667500
chr4	53174001	53174500
chr12	107171001	107171500
chr2	118759001	118759500
chrX	16066001	16066500
chr12	107403501	107404000
chr4	97587001	97587500
chr11	64614001	64614500
chr1	28076501	28077000
chr7	91208001	91208500
chrX	133903501	133904000
chrX	42274501	42275000
chr13	68511501	68512000
chr9	120814001	120814500
chr5	104534501	104535000
chr5	98338501	98339000
chr6	66975001	66975500
chr10	13764501	13765000
chr11	82467501	82468000
chr4	85024501	85025000
chr14	71195501	71196000
chr1	121242001	121242500
chr9	69101001	69101500
chr12	82063501	82064000
chr1	152674501	152675000
chr5	145319001	145319500
chr14	112842001	112842500
chrX	141300001	141300500
chr16	50027501	50028000
chr17	37081001	37081500
chr6	55126501	55127000
chr8	33582501	33583000
chr15	95776501	95777000
chr1	21950501	21951000
chr7	116374501	116375000
chr17	4545001	4545500
chr12	85567501	85568000
chr17	47997501	47998000
chr18	85079501	85080000
chr15	38379501	38380000
chr5	17113001	17113500
chr9	67201001	67201500
chr6	55840501	55841000
chr2	43965001	43965500
chr7	59823001	59823500
chr2	137047001	137047500
chr5	129717501	129718000
chr2	147456501	147457000
chr14	122565001	122565500
chr7	70674501	70675000
chr2	92001001	92001500
chr5	79086501	79087000
chr14	37811001	37811500
chrX	46723001	46723500
chr18	51923501	51924000
chr13	108775501	108776000
chr14	99415001	99415500
chr16	92797501	92798000
chrX	18052501	18053000
chrX	165461501	165462000
chr17	57415001	57415500
chr12	32784501	32785000
chr9	3607501	3608000
chr1	46890501	46891000
chr6	97438001	97438500
chr4	45242501	45243000
chr9	123856501	123857000
chr2	10146501	10147000
chr19	42526001	42526500
chr9	7805501	7806000
chr7	17333001	17333500
chr2	35419501	35420000
chrX	97979001	97979500
chr8	24213501	24214000
chr1	80943501	80944000
chr9	72081001	72081500
chr11	101817501	101818000
chr17	56556001	56556500
chrX	12519001	12519500
chr9	78007501	78008000
chr8	29566001	29566500
chr9	6683501	6684000
chr2	152840501	152841000
chr2	5132001	5132500
chr15	6352001	6352500
chr2	21884001	21884500
chr9	111073001	111073500
chr4	97903001	97903500
chr19	26779501	26780000
chr10	114064001	114064500
chr9	106105001	106105500
chr5	12415001	12415500
chr8	110095501	110096000
chr15	83677501	83678000
chr9	91430001	91430500
chrX	82216501	82217000
chr8	97172001	97172500
chr5	32934001	32934500
chr19	45423001	45423500
chr1	26037501	26038000
chr8	106476501	106477000
chr7	101790501	101791000
chr3	11513001	11513500
chr1	37382501	37383000
chrX	49204001	49204500
chr1	83293501	83294000
chr6	7221001	7221500
chr4	4517001	4517500
chr6	148792001	148792500
chr12	30354001	30354500
chr3	150059501	150060000
chr15	46341001	46341500
chr8	100449501	100450000
chr14	52178001	52178500
chr11	61577501	61578000
chr1	91489501	91490000
chr14	53712501	53713000
chr19	42916501	42917000
chr15	62508001	62508500
chr8	116668001	116668500
chr1	162189501	162190000
chr1	38439501	38440000
chr2	78528001	78528500
chr6	53394001	53394500
chr18	13010501	13011000
chr5	70129001	70129500
chrX	164344001	164344500
chr1	21016501	21017000
chr2	60245501	60246000
chr10	67739501	67740000
chr10	124487501	124488000
chr13	115823501	115824000
chr13	87038501	87039000
chr17	85293001	85293500
chr8	126034001	126034500
chr3	137894001	137894500
chr9	107199501	107200000
chr6	64640001	64640500
chr1	152688501	152689000
chr3	96398001	96398500
chr6	113322001	113322500
chr13	44476501	44477000
chr5	126404501	126405000
chr11	54971001	54971500
chr7	146775001	146775500
chr14	19741001	19741500
chr16	94801501	94802000
chr14	35361001	35361500
chr9	35344001	35344500
chr3	65883501	65884000
chr6	42632501	42633000
chr6	39345501	39346000
chr7	149373501	149374000
chr5	116372501	116373000
chr1	162978001	162978500
chr8	36628501	36629000
chr8	112660501	112661000
chr18	66034001	66034500
chr2	172511001	172511500
chr8	117097501	117098000
chr1	75503001	75503500
chr8	90154501	90155000
chr13	71305501	71306000
chr18	41485001	41485500
chr4	109037501	109038000
chr4	153336001	153336500
chrX	51392501	51393000
chr4	62840501	62841000
chr1	157070001	157070500
chr16	91849501	91850000
chr16	25935001	25935500
chr13	106972001	106972500
chr16	5720001	5720500
chr10	41826501	41827000
chr8	80711501	80712000
chr5	135302501	135303000
chr1	82827501	82828000
chr6	111492001	111492500
chr10	25740001	25740500
chr8	100855501	100856000
chr8	69590001	69590500
chrX	161773501	161774000
chr5	78149501	78150000
chr1	156081001	156081500
chr8	123503001	123503500
chr5	124356001	124356500
chr7	93847001	93847500
chrX	162984001	162984500
chr3	85871001	85871500
chr14	90962501	90963000
chr17	31671001	31671500
chr16	85258001	85258500
chr2	154386001	154386500
chr19	53007001	53007500
chr6	30582501	30583000
chr13	46005001	46005500
chr4	115317501	115318000
chr6	42798001	42798500
chr18	37692501	37693000
chr1	76114001	76114500
chr4	149456501	149457000
chr12	95533501	95534000
chr12	15989001	15989500
chr14	64406501	64407000
chrX	16982001	16982500
chr2	17786501	17787000
chr1	128914501	128915000
chr4	87769001	87769500
chr11	58217001	58217500
chr16	11895001	11895500
chr11	7413501	7414000
chr5	68449001	68449500
chr13	63655001	63655500
chr3	115422501	115423000
chr5	121294501	121295000
chr17	89148501	89149000
chrX	105016001	105016500
chr19	32583501	32584000
chr1	45798001	45798500
chr9	61660501	61661000
chr7	130639001	130639500
chr4	135704001	135704500
chr5	52651501	52652000
chr13	24353001	24353500
chr6	15586001	15586500
chr8	101604001	101604500
chr17	94274501	94275000
chr3	152306501	152307000
chr17	61849501	61850000
chr10	79004001	79004500
chr4	41606501	41607000
chrX	64453501	64454000
chrX	11281001	11281500
chr7	59332001	59332500
chr8	24666001	24666500
chr19	20360001	20360500
chr11	81305501	81306000
chr12	16035001	16035500
chr13	84166001	84166500
chr15	63069501	63070000
chr1	157640501	157641000
chrX	69640001	69640500
chr6	114205001	114205500
chr2	50790501	50791000
chrX	115273001	115273500
chr9	103841001	103841500
chr8	114819001	114819500
chr9	120143501	120144000
chr19	39112001	39112500
chr8	124601501	124602000
chr6	106646001	106646500
chr12	8909001	8909500
chr3	149261001	149261500
chr5	76534001	76534500
chr7	145473001	145473500
chr15	94369501	94370000
chr19	43550501	43551000
chr10	57970001	57970500
chr1	11551001	11551500
chr5	62210501	62211000
chr11	96749501	96750000
chr12	47523501	47524000
chr15	35930001	35930500
chr4	114078001	114078500
chrX	110824501	110825000
chr16	75667001	75667500
chr7	103527001	103527500
chr19	7335501	7336000
chr15	77746001	77746500
chr6	137813501	137814000
chr12	108038001	108038500
chr1	13693501	13694000
chr12	95818501	95819000
chr17	70780501	70781000
chr3	84923001	84923500
chr5	138702001	138702500
chr10	26223501	26224000
chr4	97758501	97759000
chr17	64088001	64088500
chr16	93809501	93810000
chr17	44158001	44158500
chr4	16471001	16471500
chr3	99646001	99646500
chr5	104137501	104138000
chr1	30266001	30266500
chr8	10867001	10867500
chr19	50411501	50412000
chr6	106391501	106392000
chrX	54366501	54367000
chr11	49713001	49713500
chr14	32805501	32806000
chrX	54095501	54096000
chr2	37791501	37792000
chr2	29556501	29557000
chr15	87457001	87457500
chr2	163790001	163790500
chr17	25225501	25226000
chr15	34479001	34479500
chrX	137071001	137071500
chrX	6531001	6531500
chr7	73345001	73345500
chr2	179424501	179425000
chr1	122807501	122808000
chr14	39896501	39897000
chr9	116459501	116460000
chr10	10347501	10348000
chr5	15052501	15053000
chr14	56914001	56914500
chr14	44546501	44547000
chr2	90764501	90765000
chr9	116139001	116139500
chr15	75502501	75503000
chr3	152658001	152658500
chr10	90552501	90553000
chr5	4586501	4587000
chr1	157841001	157841500
chrX	162762501	162763000
chr15	17882501	17883000
chr5	30898501	30899000
chr11	61859501	61860000
chr5	147090501	147091000
chr2	143360501	143361000
chr6	29885001	29885500
chr15	97709501	97710000
chr12	29338001	29338500
chr6	98131501	98132000
chr10	92854501	92855000
chr1	118144001	118144500
chr6	45348001	45348500
chr13	60825001	60825500
chr15	75873501	75874000
chr5	51234501	51235000
chr3	95801501	95802000
chrX	136468001	136468500
chr19	47175501	47176000
chr11	18059501	18060000
chr8	109341001	109341500
chr6	123154501	123155000
chr12	120083001	120083500
chr1	98450501	98451000
chr19	29900501	29901000
chr1	123396001	123396500
chr1	130490501	130491000
chr4	23543001	23543500
chr12	27615001	27615500
chr3	122904001	122904500
chr1	108422001	108422500
chr16	3971501	3972000
chr6	80658001	80658500
chr6	23218001	23218500
chr15	89055001	89055500
chr4	103472001	103472500
chr18	79323001	79323500
chr16	61788501	61789000
chr18	15135001	15135500
chr9	44953001	44953500
chr11	106872001	106872500
chr7	76480001	76480500
chr1	101978001	101978500
chr6	23904501	23905000
chr1	32721001	32721500
chr8	129737501	129738000
chr4	44857501	44858000
chr14	46600001	46600500
chr10	119131001	119131500
chr1	125661501	125662000
chr10	42431501	42432000
chr9	25766501	25767000
chr12	109316001	109316500
chr1	170269501	170270000
chr3	66179001	66179500
chr3	135098001	135098500
chr12	25259001	25259500
chr15	26290501	26291000
chr2	97226501	97227000
chr6	72101501	72102000
chr5	113900501	113901000
chr2	152565001	152565500
chr6	75045501	75046000
chr19	25306001	25306500
chr14	9467001	9467500
chr9	75312501	75313000
chr3	40019501	40020000
chr18	55754001	55754500
chr5	51859501	51860000
chr1	186951501	186952000
chr18	5541501	5542000
chr5	21678501	21679000
chr11	95068001	95068500
chr2	178226001	178226500
chr13	98647001	98647500
chr1	33788001	33788500
chr11	110863501	110864000
chr17	57021001	57021500
chrX	85911501	85912000
chr5	137770501	137771000
chr1	155366001	155366500
chr14	102144501	102145000
chr3	110787001	110787500
chrX	158722501	158723000
chr15	78573001	78573500
chrX	108123501	108124000
chr6	118143001	118143500
chrX	103898501	103899000
chr4	70605001	70605500
chr4	57285501	57286000
chr10	79943001	79943500
chr7	95360001	95360500
chr1	168102001	168102500
chr16	83914501	83915000
chr8	36462001	36462500
chr4	137291501	137292000
chr11	102654001	102654500
chr5	106476001	106476500
chr15	30923001	30923500
chr16	3996501	3997000
chr4	150991501	150992000
chr15	84661001	84661500
chr13	43426001	43426500
chr10	119486501	119487000
chr18	13999001	13999500
chr11	78175501	78176000
chrX	95132501	95133000
chr13	80176001	80176500
chr8	29493001	29493500
chr2	4025001	4025500
chr3	58317001	58317500
chr7	139204501	139205000
chr6	47973501	47974000
chr11	10156501	10157000
chr7	36397501	36398000
chr16	42138001	42138500
chr10	120825501	120826000
chr1	140231501	140232000
chr12	65365501	65366000
chr4	36941501	36942000
chr1	97951501	97952000
chr6	105898001	105898500
chrX	125281501	125282000
chr13	10166501	10167000
chr6	78585001	78585500
chr9	28877501	28878000
chr2	13130501	13131000
chr10	74189501	74190000
chr13	94606001	94606500
chr10	101592501	101593000
chr7	31722501	31723000
chr5	149918501	149919000
chr13	37743001	37743500
chr10	40701501	40702000
chr17	58007501	58008000
chr17	19965501	19966000
chr8	113830001	113830500
chr5	26850501	26851000
chr14	65813001	65813500
chr5	74775501	74776000
chr2	120062501	120063000
chr16	30424501	30425000
chr18	74971501	74972000
chr2	33653501	33654000
chr17	6932001	6932500
chr8	10412001	10412500
chr5	8110001	8110500
chr2	67139501	67140000
chr5	121364001	121364500
chr18	51356001	51356500
chrX	129231001	129231500
chr2	81637501	81638000
chr14	26555501	26556000
chr18	54859001	54859500
chr9	99069501	99070000
chr5	9645501	9646000
chr4	35017001	35017500
chr19	29127501	29128000
chr6	30331001	30331500
chr15	16899001	16899500
chr3	28429001	28429500
chr7	107685501	107686000
chr1	104305501	104306000
chr17	14469001	14469500
chr9	43631001	43631500
chr4	14759501	14760000
chr5	81199501	81200000
chr6	104499001	104499500
chr10	9335501	9336000
chr12	110334001	110334500
chr5	107354001	107354500
chr6	87549001	87549500
chr19	43481501	43482000
chr3	28514001	28514500
chr17	30074001	30074500
chr7	6701501	6702000
chr5	79411001	79411500
chr2	11596501	11597000
chr8	60325001	60325500
chr1	36917001	36917500
chr5	18749001	18749500
chr8	35536501	35537000
chr9	54013501	54014000
chr16	40445001	40445500
chr5	38423001	38423500
chr12	66655001	66655500
chr11	13358001	13358500
chrX	36261001	36261500
chr6	54618501	54619000
chr4	49292001	49292500
chr3	90113501	90114000
chrX	10824501	10825000
chr1	133766001	133766500
chr7	145936501	145937000
chr16	6418001	6418500
chr9	48697001	48697500
chr1	61877001	61877500
chr15	5939501	5940000
chr10	85359001	85359500
chr18	46324501	46325000
chr10	107699501	107700000
chr11	107613001	107613500
chr17	31064501	31065000
chr7	125894001	125894500
chr2	152929501	152930000
chr8	106173001	106173500
chr5	120818001	120818500
chr19	16615001	16615500
chr12	101503501	101504000
chr8	81715001	81715500
chr2	60282501	60283000
chr4	104221001	104221500
chr15	70329501	70330000
chr11	54381001	54381500
chr13	98774001	98774500
chr16	53965501	53966000
chr11	83457501	83458000
chr9	58256001	58256500
chr4	129257501	129258000
chr19	45238501	45239000
chr2	90653501	90654000
chr1	195016501	195017000
chr8	86219001	86219500
chr14	65645501	65646000
chr14	95143001	95143500
chr16	11321501	11322000
chr14	79079501	79080000
chr19	26708501	26709000
chr6	29125501	29126000
chr1	182286501	182287000
chr17	88007501	88008000
chr10	70679501	70680000
chr17	89782501	89783000
chr15	73368001	73368500
chr18	13112001	13112500
chr17	80815501	80816000
chr5	117777001	117777500
chr14	117895001	117895500
chr13	113086501	113087000
chr14	25786501	25787000
chr16	67770001	67770500
chr17	59861501	59862000
chr4	81814001	81814500
chr10	121901501	121902000
chr12	87352001	87352500
chr13	51445501	51446000
chr15	70286501	70287000
chr11	63191001	63191500
chrX	49079001	49079500
chr10	62150001	62150500
chr2	29512501	29513000
chr13	5389001	5389500
chr19	26350501	26351000
chrX	42412501	42413000
chr5	46618001	46618500
chr11	52362501	52363000
chr4	59764001	59764500
chr14	100843001	100843500
chr3	81081001	81081500
chrX	114908001	114908500
chr12	13597501	13598000
chr11	66345501	66346000
chr16	89865501	89866000
chrX	132824501	132825000
chr12	16070501	16071000
chr9	51412001	51412500
chr1	139923001	139923500
chr14	95528001	95528500
chr9	46120501	46121000
chr9	73854501	73855000
chr17	43944001	43944500
chr1	189781501	189782000
chr17	73686501	73687000
chr3	31712501	31713000
chr15	99524001	99524500
chrX	12574501	12575000
chr4	20438001	20438500
chr18	54277001	54277500
chr19	57637001	57637500
chr8	111991001	111991500
chr4	86794501	86795000
chrX	76626001	76626500
chr7	131818501	131819000
chr4	44857001	44857500
chr13	117981501	117982000
chr15	55991001	55991500
chrX	16378001	16378500
chr9	20929001	20929500
chr6	142504501	142505000
chr8	89694001	89694500
chr2	102491501	102492000
chr2	154297501	154298000
chr4	132760001	132760500
chr13	79478501	79479000
chr14	55040501	55041000
chr16	31644001	31644500
chr12	32132501	32133000
chr11	118758001	118758500
chr8	13495001	13495500
chr6	95846001	95846500
chr17	42049501	42050000
chr6	99314501	99315000
chr16	78184501	78185000
chr6	71034001	71034500
chr2	29230001	29230500
chr11	108714501	108715000
chr9	69404501	69405000
chr14	24499501	24500000
chr5	145256001	145256500
chr2	172086001	172086500
chr1	71653501	71654000
chr12	108422501	108423000
chr11	57907001	57907500
chr4	49488501	49489000
chr15	4158001	4158500
chr4	111111501	111112000
chr13	25839501	25840000
chr12	104682001	104682500
chr13	41763501	41764000
chr6	139454001	139454500
chr1	108461501	108462000
chr11	49632501	49633000
chr12	71849001	71849500
chr2	42420501	42421000
chr11	85796501	85797000
chr2	73859501	73860000
chrX	68417001	68417500
chr13	98586501	98587000
chr8	105283501	105284000
chr7	74871501	74872000
chr14	34115001	34115500
chr9	70791501	70792000
chr2	9086001	9086500
chr2	18694001	18694500
chr16	24197501	24198000
chr10	112588001	112588500
chr10	31577001	31577500
chr1	150024501	150025000
chr9	75161501	75162000
chr10	44192501	44193000
chr18	9824001	9824500
chr2	169382001	169382500
chr14	64830001	64830500
chr5	28559501	28560000
chr19	45387501	45388000
chrX	131620001	131620500
chr7	77585001	77585500
chr9	36828001	36828500
chr19	45574501	45575000
chr9	20537001	20537500
chr9	57581501	57582000
chr9	92133001	92133500
chr9	25036001	25036500
chr5	134920001	134920500
chr11	116910501	116911000
chr17	48856001	48856500
chr11	80981001	80981500
chr6	73982001	73982500
chr9	7595501	7596000
chr8	30860501	30861000
chr11	117637001	117637500
chr12	107330001	107330500
chr2	68133501	68134000
chr8	120330001	120330500
chr8	69673001	69673500
chr19	17763001	17763500
chr2	93894501	93895000
chr6	58935001	58935500
chr8	75473001	75473500
chr4	133616501	133617000
chr1	12501001	12501500
chr14	51640501	51641000
chr8	65712501	65713000
chr19	58912501	58913000
chr6	146203001	146203500
chr15	39720001	39720500
chr4	116470001	116470500
chr12	44022501	44023000
chr18	52248001	52248500
chr19	53290001	53290500
chr7	73897501	73898000
chr1	80137001	80137500
chr5	104463501	104464000
chr5	123172001	123172500
chr17	86754001	86754500
chr9	34736001	34736500
chr12	5195001	5195500
chr19	27680501	27681000
chr2	30709001	30709500
chr17	7376501	7377000
chr2	178488001	178488500
chr16	33360501	33361000
chr5	130790001	130790500
chr18	87907501	87908000
chr4	138545501	138546000
chr2	165051001	165051500
chr6	40576501	40577000
chr9	104886501	104887000
chr2	18857501	18858000
chr2	33755001	33755500
chr7	119311001	119311500
chr2	19197001	19197500
chr1	28723001	28723500
chr4	102038001	102038500
chr18	6404001	6404500
chr11	63577501	63578000
chr11	25012501	25013000
chr4	120901501	120902000
chr6	137652001	137652500
chr12	67006001	67006500
chr2	85751001	85751500
chr12	40807001	40807500
chr14	74431501	74432000
chr7	102959501	102960000
chr1	183501501	183502000
chr5	117879001	117879500
chr4	32697501	32698000
chr15	99267501	99268000
chr16	76303001	76303500
chr4	124779501	124780000
chr12	9386001	9386500
chr15	74724001	74724500
chr19	41020501	41021000
chr15	84969501	84970000
chr18	60649501	60650000
chr15	21279001	21279500
chr11	105380001	105380500
chr7	119028001	119028500
chr9	44304001	44304500
chrX	101562501	101563000
chr13	14222001	14222500
chr9	33278001	33278500
chr7	53124001	53124500
chr2	97836001	97836500
chr5	98388501	98389000
chr15	6209001	6209500
chr1	149547001	149547500
chr17	66746001	66746500
chr6	64257501	64258000
chr5	119396501	119397000
chr2	130187001	130187500
chr5	44198501	44199000
chr4	86660501	86661000
chr5	26767001	26767500
chr15	9871501	9872000
chr6	15943501	15944000
chr17	85754001	85754500
chr13	12407501	12408000
chr16	43700001	43700500
chr10	55643001	55643500
chr1	11620001	11620500
chr16	56581001	56581500
chr17	40366501	40367000
chr15	6703001	6703500
chr7	127991501	127992000
chr14	64306501	64307000
chr9	99272001	99272500
chr8	120683001	120683500
chr2	52909501	52910000
chr3	127216501	127217000
chr1	87839501	87840000
chr5	44441001	44441500
chr2	142008501	142009000
chr1	188778001	188778500
chr4	82850501	82851000
chr1	162070001	162070500
chr2	170205001	170205500
chr1	177932501	177933000
chr1	114633501	114634000
chr15	96112501	96113000
chr11	96353001	96353500
chr1	148106001	148106500
chr18	15308001	15308500
chrX	49462001	49462500
chr1	161790001	161790500
chr3	105520501	105521000
chr17	86570501	86571000
chr5	133707001	133707500
chr3	140771001	140771500
chr2	42290001	42290500
chr7	98435001	98435500
chr5	4577501	4578000
chr12	84008001	84008500
chrX	13674501	13675000
chr14	72675501	72676000
chr6	129851001	129851500
chr6	148987501	148988000
chr12	33510501	33511000
chr3	41837501	41838000
chr5	140025001	140025500
chr9	60988501	60989000
chr3	80329501	80330000
chr6	143640501	143641000
chr4	154310001	154310500
chr16	20246001	20246500
chr15	27987501	27988000
chr3	137567001	137567500
chr5	142279501	142280000
chr8	49944001	49944500
chr19	50202501	50203000
chr3	11040001	11040500
chr2	56889501	56890000
chr15	102556001	102556500
chr6	49795001	49795500
chr9	119425501	119426000
chr2	14756001	14756500
chr13	104145001	104145500
chr1	181162501	181163000
chr11	29560001	29560500
chr7	20150001	20150500
chr9	12481501	12482000
chr1	41248501	41249000
chr1	191906001	191906500
chr6	122659501	122660000
chr13	113814001	113814500
chr8	130643001	130643500
chr13	34577001	34577500
chr11	53431501	53432000
chr4	66003501	66004000
chr8	34362501	34363000
chr2	35670001	35670500
chr9	60946501	60947000
chr19	59283001	59283500
chr6	86468501	86469000
chr10	83147501	83148000
chr2	127598001	127598500
chr1	22246001	22246500
chr1	75450501	75451000
chr4	135293501	135294000
chr5	149800501	149801000
chr1	22379501	22380000
chr11	96086501	96087000
chr17	33029501	33030000
chr9	111532001	111532500
chr14	25441001	25441500
chrX	12776001	12776500
chr15	98338001	98338500
chr8	5333501	5334000
chr13	36321001	36321500
chr15	22239501	22240000
chr6	41069501	41070000
chr1	97028501	97029000
chr3	44974501	44975000
chr6	36872001	36872500
chr17	85691001	85691500
chr9	102615001	102615500
chr2	117036001	117036500
chr1	188001501	188002000
chr2	144972001	144972500
chr2	25719001	25719500
chr9	47820501	47821000
chr17	94418501	94419000
chr9	85903001	85903500
chr10	64408501	64409000
chr6	8505501	8506000
chrX	148420001	148420500
chrX	153205001	153205500
chr17	45502501	45503000
chr1	99852501	99853000
chr4	24003001	24003500
chr12	60099501	60100000
chr1	39821501	39822000
chr11	33679001	33679500
chr17	4417501	4418000
chr6	14683001	14683500
chr3	85985001	85985500
chr6	139252001	139252500
chr8	74904001	74904500
chr14	100433501	100434000
chr11	70357001	70357500
chr8	124469501	124470000
chr2	117917001	117917500
chr3	108310501	108311000
chr5	117016001	117016500
chr3	68179001	68179500
chr2	134818501	134819000
chrX	80118001	80118500
chr7	56132001	56132500
chr3	28494001	28494500
chr15	18010501	18011000
chr16	28237501	28238000
chr11	15417001	15417500
chr13	82270001	82270500
chr14	52647501	52648000
chr18	25437001	25437500
chr14	8661001	8661500
chr5	129718001	129718500
chr9	94513001	94513500
chrX	98445001	98445500
chr6	140455001	140455500
chr18	58200501	58201000
chrX	109006501	109007000
chr5	8929501	8930000
chr15	100471501	100472000
chr15	100483501	100484000
chr3	66178501	66179000
chrX	82168001	82168500
chr13	88758501	88759000
chr2	58379501	58380000
chr3	121365501	121366000
chr5	117949001	117949500
chrX	101841501	101842000
chr12	60053501	60054000
chrX	159505501	159506000
chr18	72584501	72585000
chr15	55474501	55475000
chr17	61069001	61069500
chr3	129826001	129826500
chr10	17132501	17133000
chr16	21166001	21166500
chr4	141560501	141561000
chr5	76015501	76016000
chr7	116414001	116414500
chr10	88804001	88804500
chr13	42831501	42832000
chr3	61384501	61385000
chr4	119790001	119790500
chr13	64205501	64206000
chr8	58981001	58981500
chr1	169433501	169434000
chr19	51391501	51392000
chr18	27137001	27137500
chr3	62512501	62513000
chr4	28927501	28928000
chr1	130578501	130579000
chr5	26997001	26997500
chr7	29559001	29559500
chr5	125486001	125486500
chr17	84231001	84231500
chr15	91126501	91127000
chr15	98008501	98009000
chr3	102146001	102146500
chr1	182206501	182207000
chr1	73165001	73165500
chr1	90294001	90294500
chr19	26884501	26885000
chr9	102358001	102358500
chr18	44799001	44799500
chr16	10329501	10330000
chr5	53129001	53129500
chr4	103336001	103336500
chr13	43250501	43251000
chr10	12128501	12129000
chr10	10547001	10547500
chr15	15468501	15469000
chr18	20173501	20174000
chr1	126123001	126123500
chr5	145356501	145357000
chr17	38505001	38505500
chr1	174930501	174931000
chr8	49330501	49331000
chr10	40465501	40466000
chr1	130737001	130737500
chr1	161723001	161723500
chr14	8632501	8633000
chr5	120859001	120859500
chr5	143189001	143189500
chr6	133573001	133573500
chr1	190203001	190203500
chr15	86518001	86518500
chr9	44849001	44849500
chrX	55127001	55127500
chr3	9607001	9607500
chr12	63385001	63385500
chr4	124847501	124848000
chr13	80128001	80128500
chr2	105073501	105074000
chr15	88770001	88770500
chr18	63159501	63160000
chr17	88055501	88056000
chr12	15816001	15816500
chr4	20053001	20053500
chr16	44603501	44604000
chr6	134107501	134108000
chr1	94353501	94354000
chr13	118700501	118701000
chr6	21090001	21090500
chr14	75247001	75247500
chr8	127608001	127608500
chr16	68581501	68582000
chr13	59779501	59780000
chr16	87080501	87081000
chr15	15588501	15589000
chr12	109032001	109032500
chr3	9089501	9090000
chr1	123766501	123767000
chr12	64233001	64233500
chr10	83522501	83523000
chr17	26118001	26118500
chr10	79716501	79717000
chr13	98983501	98984000
chrX	110615501	110616000
chr9	101861001	101861500
chr10	74763001	74763500
chr8	90939501	90940000
chr5	120008001	120008500
chr15	6543001	6543500
chr3	9050501	9051000
chr2	72322501	72323000
chr8	85321001	85321500
chrX	151823501	151824000
chr9	35300001	35300500
chrX	158547001	158547500
chr6	52138501	52139000
chr11	55715001	55715500
chr5	43874501	43875000
chr8	34560001	34560500
chr3	147634001	147634500
chr8	24521001	24521500
chr18	18156001	18156500
chr1	156080501	156081000
chr17	46077501	46078000
chr15	58476501	58477000
chr3	24362001	24362500
chr11	98519001	98519500
chr1	125531001	125531500
chr1	122673501	122674000
chr3	14145501	14146000
chr4	91862001	91862500
chr17	29719001	29719500
chr9	80220501	80221000
chr5	112332501	112333000
chr8	101970001	101970500
chr10	24362001	24362500
chr5	46618501	46619000
chr1	138238001	138238500
chr3	118147001	118147500
chr9	98028001	98028500
chr11	54890501	54891000
chr7	119275501	119276000
chrX	47937501	47938000
chr11	36311501	36312000
chr13	52316501	52317000
chr9	41198501	41199000
chr9	87922001	87922500
chr13	52654501	52655000
chr13	20886001	20886500
chr11	12827001	12827500
chr9	72574001	72574500
chr5	144062501	144063000
chr12	120413001	120413500
chrX	108806501	108807000
chr12	106711501	106712000
chr5	128140001	128140500
chr1	61562501	61563000
chr7	127982001	127982500
chrX	154512001	154512500
chr2	50271501	50272000
chr9	111273501	111274000
chr11	15720501	15721000
chr7	6389001	6389500
chr15	92187001	92187500
chr12	16857001	16857500
chr17	8931501	8932000
chr6	84078501	84079000
chr3	157554501	157555000
chr8	80347001	80347500
chr2	135421501	135422000
chr4	63364001	63364500
chr3	41205501	41206000
chr12	60205001	60205500
chr7	122925001	122925500
chr5	44952501	44953000
chr10	114783501	114784000
chr18	10292001	10292500
chr8	81048501	81049000
chr17	27527501	27528000
chr9	49361501	49362000
chr12	16533501	16534000
chr7	31551501	31552000
chr10	55664501	55665000
chr2	157230001	157230500
chr1	183846501	183847000
chr3	144642501	144643000
chr7	142874001	142874500
chr11	27741501	27742000
chr9	118304501	118305000
chr7	130083001	130083500
chr14	59449001	59449500
chr16	35588001	35588500
chr19	24125501	24126000
chr3	89245501	89246000
chr3	34859001	34859500
chr12	111757501	111758000
chr16	68346501	68347000
chr14	98061001	98061500
chr17	48105501	48106000
chr11	100026001	100026500
chr8	12732001	12732500
chr18	70809001	70809500
chr6	83230001	83230500
chr9	43072501	43073000
chr13	5986001	5986500
chr2	51790001	51790500
chr13	19919501	19920000
chr2	23245501	23246000
chr8	7132001	7132500
chr15	52231501	52232000
chr1	83968501	83969000
chr14	22718001	22718500
chr5	80004501	80005000
chr18	27097501	27098000
chr3	54016501	54017000
chr3	25542501	25543000
chr15	27460001	27460500
chr4	18971001	18971500
chr15	7815501	7816000
chr6	113896501	113897000
chr9	110361001	110361500
chr4	30704001	30704500
chr9	92587001	92587500
chr19	58274001	58274500
chr12	58054001	58054500
chr10	112169501	112170000
chr12	69280001	69280500
chr5	99368001	99368500
chrX	39713001	39713500
chr12	30279001	30279500
chr5	128609001	128609500
chr17	85067001	85067500
chr15	78835501	78836000
chr11	94949001	94949500
chr5	127145001	127145500
chr10	79603501	79604000
chr2	114894001	114894500
chr1	133147001	133147500
chr11	65926001	65926500
chr5	77211501	77212000
chr15	85110001	85110500
chr18	39041001	39041500
chr5	135404501	135405000
chr1	120170501	120171000
chr5	146055001	146055500
chr15	73369501	73370000
chr14	82881001	82881500
chr19	5764501	5765000
chr15	78942001	78942500
chr1	185439001	185439500
chrX	158005001	158005500
chr17	45219501	45220000
chr1	60069501	60070000
chr5	117920501	117921000
chr13	37951001	37951500
chr19	60005001	60005500
chr1	160024001	160024500
chr3	146728501	146729000
chr1	4416001	4416500
chr5	140202501	140203000
chr4	134229501	134230000
chr8	94235501	94236000
chr3	101428501	101429000
chr9	104282501	104283000
chr8	86459001	86459500
chr15	40283001	40283500
chr17	27559001	27559500
chr14	31358001	31358500
chr4	22274501	22275000
chr13	45504501	45505000
chr6	78648501	78649000
chr18	60172501	60173000
chr2	173270501	173271000
chr7	56703501	56704000
chr11	99429501	99430000
chr11	95072001	95072500
chr9	107542501	107543000
chr10	41394501	41395000
chr12	113485001	113485500
chr8	23240501	23241000
chr12	14887501	14888000
chr7	16716501	16717000
chr8	120797501	120798000
chr19	53401001	53401500
chr7	71372501	71373000
chr4	101952001	101952500
chr2	130768001	130768500
chrX	142005501	142006000
chr6	28919001	28919500
chr5	142270001	142270500
chr9	111384501	111385000
chr8	52053001	52053500
chr11	41923001	41923500
chr9	49840501	49841000
chr9	42871001	42871500
chr2	115144001	115144500
chr12	108878001	108878500
chr1	104243501	104244000
chr8	125444501	125445000
chr14	52412501	52413000
chr12	7339001	7339500
chr5	19433001	19433500
chr4	65529001	65529500
chr14	122809001	122809500
chr9	31832501	31833000
chr9	107200001	107200500
chr3	154525501	154526000
chr15	11540501	11541000
chr4	34066001	34066500
chr15	42198001	42198500
chr7	125901501	125902000
chr10	59160501	59161000
chr10	108768001	108768500
chr1	101741001	101741500
chr13	112560501	112561000
chr17	31267001	31267500
chr19	46800001	46800500
chr9	97113501	97114000
chr16	80083501	80084000
chrX	8881501	8882000
chr10	99728001	99728500
chrX	10602001	10602500
chr12	90562001	90562500
chr9	113032001	113032500
chr11	92282501	92283000
chr5	142438501	142439000
chr4	128632001	128632500
chr19	42338501	42339000
chr4	23751501	23752000
chr1	91051501	91052000
chr5	70369501	70370000
chr15	32293001	32293500
chr10	111664501	111665000
chr7	19598001	19598500
chr4	29699501	29700000
chr2	155654501	155655000
chrX	50023501	50024000
chrX	80924501	80925000
chr2	52581001	52581500
chr15	50898001	50898500
chr4	97903501	97904000
chr2	104930501	104931000
chr9	9198001	9198500
chr10	109878501	109879000
chr10	53636001	53636500
chr2	43915501	43916000
chr1	70996501	70997000
chr17	51644501	51645000
chr10	50300001	50300500
chr9	95952501	95953000
chr15	25708501	25709000
chr7	130400501	130401000
chr16	86932001	86932500
chr6	82109501	82110000
chr8	99756501	99757000
chr8	112632001	112632500
chr1	55842001	55842500
chr17	55423501	55424000
[truncated: 19,975 more rows]
