# Supplementary material for: DNA N6-methyladenine is dynamically regulated in the mouse brain following environmental stress
Source: Nat Commun. 2017 Oct 24;8:1122. doi: 10.1038/s41467-017-01195-y (PMC5654764; doi:10.1038/s41467-017-01195-y)
Supplement: Supplementary file 5 — Supplementary Data 2 [file 41467_2017_1195_MOESM5_ESM.xlsx]

## Sheet: Sup.table.2.txt
bins.seqnames	bins.start	bins.end
chr13	42603501	42604000
chr18	10809501	10810000
chr10	28075501	28076000
chr11	39307001	39307500
chr13	104679001	104679500
chr5	87551001	87551500
chr10	29530501	29531000
chr5	71879001	71879500
chr15	32049501	32050000
chr4	91748501	91749000
chr1	185658001	185658500
chr13	69330001	69330500
chr17	90804501	90805000
chr11	9689001	9689500
chr7	139624001	139624500
chr18	11306001	11306500
chr14	111022001	111022500
chr12	29323501	29324000
chr12	61408001	61408500
chr13	53461001	53461500
chr10	91705001	91705500
chr16	54714001	54714500
chr5	7028001	7028500
chr9	112713501	112714000
chr8	48649501	48650000
chr15	15799501	15800000
chr6	34343001	34343500
chr19	32162501	32163000
chr19	29071501	29072000
chr15	5775501	5776000
chr18	4137001	4137500
chr2	122825501	122826000
chr3	119739001	119739500
chr7	83878001	83878500
chr2	21385501	21386000
chr13	102804001	102804500
chr18	53635501	53636000
chr3	105744501	105745000
chr2	36582001	36582500
chr2	16476501	16477000
chr5	109685501	109686000
chr10	121132001	121132500
chr4	7016001	7016500
chr12	37495501	37496000
chr18	72728001	72728500
chr7	102384001	102384500
chr10	49402501	49403000
chr13	29878501	29879000
chr16	47795501	47796000
chr3	74663501	74664000
chr1	32919501	32920000
chr3	135938001	135938500
chr1	196685001	196685500
chr16	70296501	70297000
chr1	90779501	90780000
chr9	90802501	90803000
chr19	37040001	37040500
chr1	62073501	62074000
chr11	11350001	11350500
chr6	107544001	107544500
chr2	157007501	157008000
chr3	100398501	100399000
chr13	44408501	44409000
chr13	8852001	8852500
chr1	19522001	19522500
chr2	155929501	155930000
chr6	55858001	55858500
chr9	25857501	25858000
chr11	40123001	40123500
chr17	17024501	17025000
chr3	139046001	139046500
chr6	121208001	121208500
chr7	67160501	67161000
chr12	45242001	45242500
chr1	141660001	141660500
chr4	23723001	23723500
chr13	78604501	78605000
chr19	61210001	61210500
chr19	23768501	23769000
chr5	85861501	85862000
chr8	84095501	84096000
chr6	62010501	62011000
chr3	80705001	80705500
chr18	40199001	40199500
chr2	100263501	100264000
chr14	115543001	115543500
chr16	54001001	54001500
chr10	18306001	18306500
chr10	96929501	96930000
chr6	78198001	78198500
chr5	82307501	82308000
chr15	26037001	26037500
chr2	137727501	137728000
chr15	72856501	72857000
chr18	3309001	3309500
chr14	14861001	14861500
chr15	99715001	99715500
chr5	89206501	89207000
chr12	15700001	15700500
chr2	49081001	49081500
chr13	55042501	55043000
chr7	106412501	106413000
chr19	30314001	30314500
chrX	82893501	82894000
chr3	17017001	17017500
chr2	78337501	78338000
chr6	120972001	120972500
chr11	58040501	58041000
chr16	56696501	56697000
chr2	45886501	45887000
chr15	19161001	19161500
chr18	23800501	23801000
chr2	77104501	77105000
chr9	49446001	49446500
chr11	24267501	24268000
chr12	85659001	85659500
chr13	97008501	97009000
chr13	120088001	120088500
chr6	39041501	39042000
chr11	31173501	31174000
chrX	128374501	128375000
chr6	81613501	81614000
chr14	91986501	91987000
chr17	26902501	26903000
chr18	47855501	47856000
chr9	122896001	122896500
chr16	37528001	37528500
chr6	48049501	48050000
chr2	47273501	47274000
chr1	146258501	146259000
chr3	136792501	136793000
chr2	141509501	141510000
chr4	103641501	103642000
chr6	47346501	47347000
chr14	48757001	48757500
chr4	83165501	83166000
chrX	119540001	119540500
chr4	71376501	71377000
chrX	78936001	78936500
chr4	41138001	41138500
chr14	109464001	109464500
chr18	21266001	21266500
chr2	109381001	109381500
chr12	37399501	37400000
chr9	10241501	10242000
chr4	90664001	90664500
chr10	98792501	98793000
chr2	168643501	168644000
chr11	51819501	51820000
chr5	44312501	44313000
chr17	3704001	3704500
chr10	34340001	34340500
chr9	112512001	112512500
chr18	54513501	54514000
chr15	96091001	96091500
chr1	4079501	4080000
chr1	105624001	105624500
chr5	132899501	132900000
chr6	11598501	11599000
chr1	28123501	28124000
chr10	94097501	94098000
chr13	31198001	31198500
chr15	40318001	40318500
chr12	111893001	111893500
chr1	45033001	45033500
chr4	111099501	111100000
chr17	74947501	74948000
chr2	68446501	68447000
chr7	93773501	93774000
chr18	31317001	31317500
chr16	31983001	31983500
chr1	174524001	174524500
chr8	42540501	42541000
chr11	67321501	67322000
chr13	84157001	84157500
chr1	41476501	41477000
chr19	21326001	21326500
chr3	131935501	131936000
chr6	107230001	107230500
chr11	61934501	61935000
chr7	121613501	121614000
chr6	131333501	131334000
chr11	46597001	46597500
chr19	26091501	26092000
chr1	40804501	40805000
chr1	7437501	7438000
chr4	75226501	75227000
chr1	51134001	51134500
chr11	43720001	43720500
chr9	47848501	47849000
chr2	27972501	27973000
chr6	22450001	22450500
chr9	104217001	104217500
chr17	67984001	67984500
chr3	157013501	157014000
chr18	77284001	77284500
chr7	80792001	80792500
chr14	9663501	9664000
chr12	43578501	43579000
chr10	44770001	44770500
chr6	74370501	74371000
chr1	153321501	153322000
chr11	9877501	9878000
chr8	43596001	43596500
chr18	48128001	48128500
chr8	89736501	89737000
chr2	129121001	129121500
chr6	20378001	20378500
chr6	142481501	142482000
chr11	79781001	79781500
chr3	125090501	125091000
chr11	46441001	46441500
chr5	17186001	17186500
chr17	92361501	92362000
chr9	123854501	123855000
chr2	164510001	164510500
chr10	104094001	104094500
chr13	31798001	31798500
chrX	57628501	57629000
chr8	6105501	6106000
chr5	15385501	15386000
chr11	33382501	33383000
chr13	18461501	18462000
chr2	117298501	117299000
chr6	36337001	36337500
chr9	76257001	76257500
chr14	116100501	116101000
chr2	61863501	61864000
chr6	105223501	105224000
chr5	60466501	60467000
chr10	107704001	107704500
chr13	113863501	113864000
chr6	73437001	73437500
chr1	65334001	65334500
chr10	89761501	89762000
chr14	38285001	38285500
chr17	45286001	45286500
chr18	38065501	38066000
chr2	16931501	16932000
chr6	109512501	109513000
chr16	16458001	16458500
chr17	25256001	25256500
chr10	95849001	95849500
chr19	45727001	45727500
chr16	54701501	54702000
chr4	81256501	81257000
chr3	14503001	14503500
chr6	109007501	109008000
chrX	43118501	43119000
chr5	56098001	56098500
chr10	49457001	49457500
chr3	80305001	80305500
chr18	69172001	69172500
chr1	71760001	71760500
chr2	148109501	148110000
chr3	159284001	159284500
chr6	64047001	64047500
chr1	50171501	50172000
chr5	12963501	12964000
chr14	89684001	89684500
chr7	110302001	110302500
chr7	113809001	113809500
chr13	103616501	103617000
chr18	62549001	62549500
chr3	136155501	136156000
chr2	65973501	65974000
chr3	144071501	144072000
chr8	55108001	55108500
chr9	74103001	74103500
chr11	19051001	19051500
chr3	101434001	101434500
chr15	78686001	78686500
chr1	52965001	52965500
chr6	61283501	61284000
chr8	69295501	69296000
chr14	105375501	105376000
chr7	145148501	145149000
chr4	101823501	101824000
chr11	8977001	8977500
chrX	150793001	150793500
chr10	7117501	7118000
chr7	6226501	6227000
chr4	23364001	23364500
chr6	147442501	147443000
chr15	50039501	50040000
chr3	11913501	11914000
chr4	21658501	21659000
chr10	92901001	92901500
chr17	41471001	41471500
chr7	47361001	47361500
chr5	62890001	62890500
chr5	137765001	137765500
chr8	79900001	79900500
chr6	3365501	3366000
chr19	11451001	11451500
chr1	26096501	26097000
chr4	115193501	115194000
chr8	60573501	60574000
chr1	156317001	156317500
chr1	38476501	38477000
chr6	109677501	109678000
chr10	64690501	64691000
chrX	111011501	111012000
chr18	33370001	33370500
chr3	69629501	69630000
chr14	65275501	65276000
chr10	6181501	6182000
chr16	54885001	54885500
chr1	40388001	40388500
chr11	38267001	38267500
chr11	73582001	73582500
chr14	93162001	93162500
chr18	14242501	14243000
chr1	182036001	182036500
chr7	65278501	65279000
chr19	11700501	11701000
chr1	67105001	67105500
chr2	52587501	52588000
chr3	102374501	102375000
chr4	101380001	101380500
chr15	15476001	15476500
chr2	64480501	64481000
chr4	18808501	18809000
chr5	22239501	22240000
chr5	50401001	50401500
chr16	81381001	81381500
chr3	35423501	35424000
chr16	81171501	81172000
chr18	45608501	45609000
chr16	38855001	38855500
chrX	20257501	20258000
chr2	79736001	79736500
chr18	38030001	38030500
chr18	57922001	57922500
chr16	19657501	19658000
chr2	86250501	86251000
chr16	75962501	75963000
chr2	138825001	138825500
chr3	102363001	102363500
chr7	64046501	64047000
chr15	24020501	24021000
chr18	54231501	54232000
chr4	85406501	85407000
chr8	79327501	79328000
chr12	76433501	76434000
chr12	39109001	39109500
chr1	24644501	24645000
chr12	84123501	84124000
chr1	184704501	184705000
chr7	47484501	47485000
chr6	36082001	36082500
chr16	83756501	83757000
chr7	57914001	57914500
chr14	100082501	100083000
chr3	158070501	158071000
chr5	99135501	99136000
chr6	14668501	14669000
chr8	80957001	80957500
chr11	10927501	10928000
chr18	65339001	65339500
chr3	136454001	136454500
chr5	13674501	13675000
chr9	59256001	59256500
chr13	99474501	99475000
chr6	140520501	140521000
chr13	16899501	16900000
chr14	41863501	41864000
chr2	15358501	15359000
chr3	45320001	45320500
chr14	93931001	93931500
chr16	85262001	85262500
chr6	59488501	59489000
chr9	3911501	3912000
chr10	107952001	107952500
chr11	84596001	84596500
chrX	62565001	62565500
chr9	68144001	68144500
chr17	33036501	33037000
chr11	30391001	30391500
chrX	33822501	33823000
chr5	16006001	16006500
chr4	8934501	8935000
chr7	12721501	12722000
chrX	98390001	98390500
chr1	142379501	142380000
chr10	121572501	121573000
chr15	86706001	86706500
chr4	62207501	62208000
chr8	31576001	31576500
chr13	91690001	91690500
chr13	119413001	119413500
chr2	65749501	65750000
chr2	169967001	169967500
chr9	15663001	15663500
chr1	101033001	101033500
chr11	91204001	91204500
chr13	26743501	26744000
chr17	82332001	82332500
chr1	163015501	163016000
chr4	35401501	35402000
chr6	93519001	93519500
chr9	13297501	13298000
chr10	48518001	48518500
chr14	117432501	117433000
chr16	20187501	20188000
chr18	45963501	45964000
chr14	100594001	100594500
chr14	51265501	51266000
chr1	60034501	60035000
chr7	108325001	108325500
chr11	23938001	23938500
chr10	7562001	7562500
chr2	139800501	139801000
chr7	57793501	57794000
chr8	26444501	26445000
chr8	29371501	29372000
chr10	65918001	65918500
chr10	86192001	86192500
chr11	106894501	106895000
chrX	47459501	47460000
chr2	83141001	83141500
chr2	112169001	112169500
chr1	83275501	83276000
chr2	117328001	117328500
chr2	153295001	153295500
chr3	6074001	6074500
chr3	51196501	51197000
chr3	61745501	61746000
chr4	127907501	127908000
chr10	104963501	104964000
chr8	52648501	52649000
chr10	114172001	114172500
chr13	44881001	44881500
chr15	99959001	99959500
chr1	110897501	110898000
chr4	86710501	86711000
chr19	17499001	17499500
chr13	100644501	100645000
chr19	49365501	49366000
chr8	127903501	127904000
chr16	81114501	81115000
chr4	72099001	72099500
chr2	70246501	70247000
chr3	48248001	48248500
chr13	59626001	59626500
chr15	75005501	75006000
chr2	126628001	126628500
chr3	99917001	99917500
chr7	125140501	125141000
chr12	44824501	44825000
chr2	53320501	53321000
chr6	49770001	49770500
chr6	49885001	49885500
chr16	83118001	83118500
chr17	82446501	82447000
chr19	22838001	22838500
chr3	134575001	134575500
chr4	134763501	134764000
chr6	95777001	95777500
chr2	113551501	113552000
chr14	74502501	74503000
chr2	78514001	78514500
chr2	114574001	114574500
chr6	139430001	139430500
chr9	20187001	20187500
chr18	48210501	48211000
chr2	117440001	117440500
chr11	12092501	12093000
chr11	14297001	14297500
chr11	111967501	111968000
chr12	117366001	117366500
chr5	68263001	68263500
chrX	115045001	115045500
chr1	10494001	10494500
chr1	35744501	35745000
chr3	88144001	88144500
chr4	34083501	34084000
chr6	5717501	5718000
chr9	74076501	74077000
chr11	92166001	92166500
chr14	71555501	71556000
chr14	72754001	72754500
chr15	25599001	25599500
chr7	93866001	93866500
chr9	67094001	67094500
chr19	12144501	12145000
chr7	66916501	66917000
chr9	89689001	89689500
chr10	81737001	81737500
chr4	105065501	105066000
chr16	60155001	60155500
chr1	141765001	141765500
chr8	7996001	7996500
chr9	78601001	78601500
chr12	54327001	54327500
chr3	95672501	95673000
chr4	13497501	13498000
chr7	122993001	122993500
chr8	131212001	131212500
chr18	45788501	45789000
chr3	151645501	151646000
chr18	23451501	23452000
chr18	32220001	32220500
chr19	37458501	37459000
chr12	26822001	26822500
chr9	33689001	33689500
chr2	123644501	123645000
chr12	97789001	97789500
chr5	115226501	115227000
chr2	174567001	174567500
chr4	3934001	3934500
chr5	48343501	48344000
chr8	121055501	121056000
chr16	58085001	58085500
chr16	69749501	69750000
chr17	17036501	17037000
chr10	97114001	97114500
chr19	6586501	6587000
chr12	49782501	49783000
chr2	102523001	102523500
chr11	38210001	38210500
chr6	27691501	27692000
chr6	104872501	104873000
chr10	7379001	7379500
chr5	116912501	116913000
chr1	45877501	45878000
chr7	103175001	103175500
chr11	26308001	26308500
chr2	88688001	88688500
chr9	72404001	72404500
chr18	42910501	42911000
chr2	53260001	53260500
chr2	128454001	128454500
chr4	56607501	56608000
chr5	12466001	12466500
chr13	15147501	15148000
chrX	89980501	89981000
chr3	16731501	16732000
chr2	80001001	80001500
chr5	43636501	43637000
chr15	26128001	26128500
chr18	56370501	56371000
chr1	152792501	152793000
chr12	82461001	82461500
chr5	22102501	22103000
chr7	73655501	73656000
chr8	26533501	26534000
chr14	80791501	80792000
chr16	52750001	52750500
chr18	8446501	8447000
chrX	143226501	143227000
chr6	98410501	98411000
chr6	23581501	23582000
chr15	28905501	28906000
chr4	70302501	70303000
chr5	99985001	99985500
chr6	93001001	93001500
chr7	57981001	57981500
chr7	119215001	119215500
chr10	44046001	44046500
chr11	5952001	5952500
chr12	21415001	21415500
chr14	56106501	56107000
chr14	77827001	77827500
chr18	83555501	83556000
chr1	111553001	111553500
chr5	16519001	16519500
chr6	68132001	68132500
chr10	46749001	46749500
chr14	39944501	39945000
chr11	119462501	119463000
chr6	62759501	62760000
chr7	131961501	131962000
chr8	35895501	35896000
chr10	127637501	127638000
chr18	15985001	15985500
chr1	58615501	58616000
chr2	114372501	114373000
chr3	130737001	130737500
chr6	126329501	126330000
chr12	43332001	43332500
chr18	37879001	37879500
chr4	104698501	104699000
chr17	82384001	82384500
chr5	55357001	55357500
chr16	56783501	56784000
chr9	26596001	26596500
chr14	102382501	102383000
chr10	106074001	106074500
chr10	93766501	93767000
chr12	87034001	87034500
chr1	127134001	127134500
chr1	146566501	146567000
chr2	48575501	48576000
chr7	123254001	123254500
chr11	40580501	40581000
chr13	82564001	82564500
chr14	27935501	27936000
chr5	53397001	53397500
chr8	129651001	129651500
chr9	43430501	43431000
chr19	51569501	51570000
chr8	49368501	49369000
chr13	108058001	108058500
chrX	108485001	108485500
chr1	142493501	142494000
chr4	116129001	116129500
chr6	146388001	146388500
chr7	118084501	118085000
chr9	38228001	38228500
chr15	39793001	39793500
chr15	92398501	92399000
chr18	57549501	57550000
chr11	81668001	81668500
chr19	48667501	48668000
chr2	71168501	71169000
chr4	79961001	79961500
chr6	29732001	29732500
chr2	15727001	15727500
chr3	92375001	92375500
chr7	50548001	50548500
chr19	48904501	48905000
chr19	11851501	11852000
chr4	22503001	22503500
chr4	27155501	27156000
chr15	39804501	39805000
chr17	73912501	73913000
chr1	140226001	140226500
chr2	123485001	123485500
chr3	157581501	157582000
chr6	118336001	118336500
chr7	89788001	89788500
chr8	9080501	9081000
chr9	13064501	13065000
chr14	47402501	47403000
chr1	104610501	104611000
chr9	57721501	57722000
chr13	16127501	16128000
chr17	54558001	54558500
chr1	140401501	140402000
chr2	144088001	144088500
chr14	83866501	83867000
chr4	92905501	92906000
chr15	24627001	24627500
chr16	81773501	81774000
chr2	61909001	61909500
chr3	141944001	141944500
chr15	25063001	25063500
chr18	30533501	30534000
chr3	23097001	23097500
chr7	90939501	90940000
chr12	13688001	13688500
chr19	3341501	3342000
chr2	113211501	113212000
chr13	110043001	110043500
chr4	105142501	105143000
chr2	54955501	54956000
chr6	17210501	17211000
chr7	55631001	55631500
chr7	65511501	65512000
chr8	117132501	117133000
chr1	47877501	47878000
chr6	109155001	109155500
chr2	38600501	38601000
chr2	143278501	143279000
chr12	9696001	9696500
chr12	87423501	87424000
chr1	42682501	42683000
chr1	62177001	62177500
chr1	188588501	188589000
chr3	138250501	138251000
chr4	5738001	5738500
chr5	123630001	123630500
chr6	98841001	98841500
chr9	22075001	22075500
chr9	55737501	55738000
chr9	90466501	90467000
chr10	52566001	52566500
chr15	47103001	47103500
chr18	77888501	77889000
chr2	15263501	15264000
chr4	74686501	74687000
chr8	93512001	93512500
chr10	71613501	71614000
chr1	5307001	5307500
chr1	62293001	62293500
chr1	189675501	189676000
chr3	153007501	153008000
chr5	87724501	87725000
chr9	9213001	9213500
chr9	92734501	92735000
chr10	9740001	9740500
chr13	44557501	44558000
chr13	27016001	27016500
chr1	161388001	161388500
chr3	66826001	66826500
chr4	126083001	126083500
chr7	62441001	62441500
chr6	125439501	125440000
chr8	100441001	100441500
chr15	63297001	63297500
chr17	52799001	52799500
chr3	17028001	17028500
chr5	132609001	132609500
chr14	31737001	31737500
chr13	34206001	34206500
chr1	155656001	155656500
chr2	109272501	109273000
chr3	6081001	6081500
chr3	138033001	138033500
chr7	76776501	76777000
chr10	48341001	48341500
chr10	113195001	113195500
chr11	41718501	41719000
chr12	10295501	10296000
chr12	95132501	95133000
chr16	28703501	28704000
chr19	5237501	5238000
chrX	20160501	20161000
chrX	85693501	85694000
chr14	51671501	51672000
chr10	73509001	73509500
chr3	83742001	83742500
chr2	169209501	169210000
chr1	176497001	176497500
chr2	65369001	65369500
chr3	118961001	118961500
chr4	21375001	21375500
chr11	116024001	116024500
chr12	90113001	90113500
chr15	11815001	11815500
chr17	69377501	69378000
chr18	20676001	20676500
chr1	11455501	11456000
chr3	98862501	98863000
chr19	59488001	59488500
chr3	110663501	110664000
chr5	41423001	41423500
chr10	105312501	105313000
chr11	4699001	4699500
chr12	73708501	73709000
chr13	105082001	105082500
chr15	35537501	35538000
chr8	30261501	30262000
chr17	22416501	22417000
chr3	27262001	27262500
chr8	93543501	93544000
chr10	38837501	38838000
chr11	7004001	7004500
chr11	37461001	37461500
chr3	117611501	117612000
chr3	128137001	128137500
chr18	7588001	7588500
chr8	66636001	66636500
chr10	31865001	31865500
chr1	108341501	108342000
chr10	14655001	14655500
chr10	106269501	106270000
chr11	14726001	14726500
chr10	6377001	6377500
chr3	23261501	23262000
chr3	48140001	48140500
chr3	68166001	68166500
chr16	71827501	71828000
chr18	8500501	8501000
chr7	86996001	86996500
chr14	88374501	88375000
chr3	10446001	10446500
chr5	88644001	88644500
chr8	109945001	109945500
chr11	95578001	95578500
chr16	84032001	84032500
chr3	80168501	80169000
chr4	23012001	23012500
chr4	152899001	152899500
chr6	68452001	68452500
chr7	90286501	90287000
chr8	7771001	7771500
chr9	48127001	48127500
chr11	10442501	10443000
chr12	76310501	76311000
chr14	21986501	21987000
chr15	83161001	83161500
chr16	14516501	14517000
chr17	61386501	61387000
chr11	95838501	95839000
chr3	47132501	47133000
chr12	59916501	59917000
chr19	10636501	10637000
chr10	36948501	36949000
chr13	67608001	67608500
chr1	138171501	138172000
chr13	14689501	14690000
chr16	98133001	98133500
chr18	48272501	48273000
chr1	109497001	109497500
chr16	34504001	34504500
chr2	167475501	167476000
chr9	52834001	52834500
chr16	61320001	61320500
chr17	70747001	70747500
chrX	106498501	106499000
chr3	70661001	70661500
chr3	105949501	105950000
chr4	19220001	19220500
chr10	34032501	34033000
chr10	91374501	91375000
chr11	13938501	13939000
chr11	103779501	103780000
chr12	10814501	10815000
chr13	19449501	19450000
chr13	109329501	109330000
chr16	79230501	79231000
chr17	77861501	77862000
chr1	22525001	22525500
chr1	160490501	160491000
chr3	74970501	74971000
chr11	65169001	65169500
chr14	49663501	49664000
chr1	161386001	161386500
chr2	148790501	148791000
chr13	78505001	78505500
chr19	13770501	13771000
chrX	36420501	36421000
chr4	25571501	25572000
chr14	115641501	115642000
chr1	92657001	92657500
chr1	171266001	171266500
chr1	34728501	34729000
chr8	59180001	59180500
chr8	102060001	102060500
chr9	12565501	12566000
chr10	73653501	73654000
chr13	60924501	60925000
chr15	61057001	61057500
chrX	19492501	19493000
chr7	17000501	17001000
chr3	45007501	45008000
chr2	12203501	12204000
chr8	39556001	39556500
chr9	25616501	25617000
chr9	99738501	99739000
chr13	21265501	21266000
chr17	63475001	63475500
chr1	181038501	181039000
chr3	127305001	127305500
chr6	75459001	75459500
chr11	69450001	69450500
chr11	97478501	97479000
chr12	38683001	38683500
chr15	91271501	91272000
chr16	51796001	51796500
chr2	112862001	112862500
chr1	77902501	77903000
chr2	161798001	161798500
chr1	58673501	58674000
chr2	123901501	123902000
chr3	17470001	17470500
chr7	78555501	78556000
chr7	110249001	110249500
chr8	17114501	17115000
chr8	109535001	109535500
chr13	87887501	87888000
chr16	22839501	22840000
chr19	49322001	49322500
chr2	10119501	10120000
chr6	117470001	117470500
chr11	8100501	8101000
chr12	52973001	52973500
chr14	62674001	62674500
chr16	96917501	96918000
chr3	157087501	157088000
chr4	43901001	43901500
chr4	93624501	93625000
chr6	84895501	84896000
chr10	121541001	121541500
chr12	16216501	16217000
chr4	10312001	10312500
chr18	28370001	28370500
chr12	45308501	45309000
chr13	38512501	38513000
chr15	65282501	65283000
chr16	9923001	9923500
chr1	130740001	130740500
chr8	128601501	128602000
chr9	108321001	108321500
chr12	3283501	3284000
chr13	112729001	112729500
chr14	72156001	72156500
chr15	103466501	103467000
chr3	155542001	155542500
chr4	68551001	68551500
chr9	97275501	97276000
chr12	3268501	3269000
chr3	106680001	106680500
chr1	51951501	51952000
chr2	133714501	133715000
chr8	60742001	60742500
chr9	99531501	99532000
chr10	56280001	56280500
chr13	99686001	99686500
chr14	85553001	85553500
chr17	5687501	5688000
chr4	64501501	64502000
chr1	127003501	127004000
chr1	190014001	190014500
chr3	154271501	154272000
chr3	154716501	154717000
chr4	56579501	56580000
chr4	89052501	89053000
chr5	55516501	55517000
chr5	79455001	79455500
chr8	42378501	42379000
chr15	54135501	54136000
chr1	50091001	50091500
chr2	55491501	55492000
chr3	28198001	28198500
chr5	59863501	59864000
chr13	12986001	12986500
chr13	54075501	54076000
chr14	111877001	111877500
chr2	171061001	171061500
chr3	70662501	70663000
chr5	145927001	145927500
chr10	94648501	94649000
chr11	48986001	48986500
chr12	36649501	36650000
chr13	35429501	35430000
chr13	42037001	42037500
chr13	81825501	81826000
chr15	29036501	29037000
chr16	53497501	53498000
chr16	73263501	73264000
chr18	75965001	75965500
chrX	100438001	100438500
chr10	78935001	78935500
chr17	58481001	58481500
chr19	35757501	35758000
chr3	14962501	14963000
chr11	48492501	48493000
chrX	154701001	154701500
chr1	194380001	194380500
chr7	130933001	130933500
chr8	8332501	8333000
chr8	98423001	98423500
chr1	64923001	64923500
chr7	107952501	107953000
chr14	84391501	84392000
chr2	136759001	136759500
chr11	26119501	26120000
chr15	8955501	8956000
chr2	12731001	12731500
chr2	131429001	131429500
chr4	123904001	123904500
chr4	131363501	131364000
chr5	29916501	29917000
chr10	100195501	100196000
chr11	13264001	13264500
chr11	58108501	58109000
chr11	87170001	87170500
chr13	79735001	79735500
chr14	29200501	29201000
chrX	114228501	114229000
chr6	16272001	16272500
chr19	45389501	45390000
chr9	18360001	18360500
chr13	81622001	81622500
chr15	30316501	30317000
chr11	82640501	82641000
chr4	82725501	82726000
chr16	37999501	38000000
chr1	44924501	44925000
chr2	91579501	91580000
chr2	100647501	100648000
chr4	118115501	118116000
chr6	25758001	25758500
chr6	84601001	84601500
chr6	84810501	84811000
chr10	115999501	116000000
chr14	22315001	22315500
chr15	63045001	63045500
chr16	16230001	16230500
chr16	42188501	42189000
chr17	87015501	87016000
chr18	29818501	29819000
chr19	20271501	20272000
chrX	41585001	41585500
chr1	14587001	14587500
chr5	51352001	51352500
chr8	118817501	118818000
chr11	83393001	83393500
chr2	109540001	109540500
chr3	36040501	36041000
chr13	67158501	67159000
chr15	29000001	29000500
chr6	19816001	19816500
chr7	26074501	26075000
chr7	64948001	64948500
chr10	96511501	96512000
chr14	18534001	18534500
chr15	68615501	68616000
chr16	17219501	17220000
chr16	37633501	37634000
chr5	100949001	100949500
chr1	83943001	83943500
chr2	165729001	165729500
chr5	67535001	67535500
chr6	37212001	37212500
chr8	104715501	104716000
chr9	76231001	76231500
chr11	3808501	3809000
chr12	114256501	114257000
chr2	130791501	130792000
chr9	84725501	84726000
chr15	51752501	51753000
chr15	90901501	90902000
chr18	86690001	86690500
chr1	8608501	8609000
chr13	109496501	109497000
chr1	145794501	145795000
chr1	151076501	151077000
chr2	45930501	45931000
chr3	147348001	147348500
chr5	7070001	7070500
chr5	51522501	51523000
chr7	131674001	131674500
chr12	34944001	34944500
chr12	36333501	36334000
chr17	27018001	27018500
chr17	50366001	50366500
chr1	83151001	83151500
chr11	105102001	105102500
chr18	59848501	59849000
chr1	95609001	95609500
chr2	107245001	107245500
chr19	13705501	13706000
chr19	47139001	47139500
chr3	76095001	76095500
chr7	127165501	127166000
chr8	31230501	31231000
chr14	68794001	68794500
chr16	21472001	21472500
chr1	163203001	163203500
chr7	90195501	90196000
chr8	55342001	55342500
chr1	113479501	113480000
chr1	183530001	183530500
chr1	190910001	190910500
chr4	94210501	94211000
chr5	55061001	55061500
chr5	88471501	88472000
chr6	58063001	58063500
chr8	8283501	8284000
chr8	81996001	81996500
chr9	106741501	106742000
chr10	113115001	113115500
chr11	93048001	93048500
chr11	105773501	105774000
chr13	26409001	26409500
chr14	49058501	49059000
chr15	95222001	95222500
chr16	63574001	63574500
chr16	90751501	90752000
chr17	81552001	81552500
chr14	97916001	97916500
chr1	196954001	196954500
chr2	99576001	99576500
chr8	102334001	102334500
chr16	61084001	61084500
chrX	42644501	42645000
chr9	46298001	46298500
chr2	135348001	135348500
chr3	90508501	90509000
chr6	40148001	40148500
chr9	19372001	19372500
chr11	91824001	91824500
chr14	15888001	15888500
chr19	48711001	48711500
chr6	36530501	36531000
chr8	43991501	43992000
chr9	27690001	27690500
chr9	108552001	108552500
chr11	82714001	82714500
chrX	154317501	154318000
chr2	90539001	90539500
chr2	128026001	128026500
chr6	27166001	27166500
chr7	6408001	6408500
chr15	66097501	66098000
chr17	75594001	75594500
chr18	23106501	23107000
chrX	15147501	15148000
chrX	151540501	151541000
chr18	20503501	20504000
chr1	32914501	32915000
chr3	113820001	113820500
chr7	31689501	31690000
chr7	69357501	69358000
chr14	27666501	27667000
chr14	108319001	108319500
chr18	13619501	13620000
chr9	24019001	24019500
chr4	26406001	26406500
chr5	56960001	56960500
chr7	144720501	144721000
chr12	47989001	47989500
chr13	106398501	106399000
chr13	118062501	118063000
chr14	104915001	104915500
chr15	43600501	43601000
chr1	181723501	181724000
chr1	192183501	192184000
chr1	138161001	138161500
chr14	71252501	71253000
chr1	118927501	118928000
chr2	64895001	64895500
chr5	48120501	48121000
chr10	89050501	89051000
chr12	90725501	90726000
chr13	39447001	39447500
chr13	77183501	77184000
chr14	10640501	10641000
chr14	92563001	92563500
chr15	67106501	67107000
chr17	93523501	93524000
chr19	14315001	14315500
chrX	152865501	152866000
chr2	108290501	108291000
chr2	154484501	154485000
chr8	60632001	60632500
chr9	20442001	20442500
chr11	15493001	15493500
chr12	46153001	46153500
chr18	89809001	89809500
chr5	132767001	132767500
chr6	51987501	51988000
chr8	58537501	58538000
chr13	25439501	25440000
chr15	22183001	22183500
chr17	35363001	35363500
chr1	11480501	11481000
chr14	113810501	113811000
chr15	80618001	80618500
chr11	29431501	29432000
chr10	120194001	120194500
chr16	56783001	56783500
chr2	82411501	82412000
chr4	85164501	85165000
chr6	84574001	84574500
chr7	63606501	63607000
chr14	82247501	82248000
chr18	50499001	50499500
chr1	161696501	161697000
chr2	14275001	14275500
chr3	130945501	130946000
chr4	50428501	50429000
chr5	30539501	30540000
chr5	132629001	132629500
chr9	28821001	28821500
chr12	53932001	53932500
chr18	26054501	26055000
chr4	66593001	66593500
chr4	100826001	100826500
chr7	141318001	141318500
chr15	12478501	12479000
chr19	17011501	17012000
chr19	31948501	31949000
chr1	40033001	40033500
chr3	111560501	111561000
chr5	132479001	132479500
chr6	56011001	56011500
chr15	92165001	92165500
chr18	19930001	19930500
chr9	105492001	105492500
chr12	29155001	29155500
chr12	59351501	59352000
chr14	50539501	50540000
chr14	76950001	76950500
chr3	113401001	113401500
chr8	75360501	75361000
chr11	35029501	35030000
chr11	70682001	70682500
chr13	67139501	67140000
chr14	98990501	98991000
chr18	11194501	11195000
chr1	83347001	83347500
chr2	63433001	63433500
chr10	10937001	10937500
chr13	93092001	93092500
chr14	114108001	114108500
chr3	158309001	158309500
chr5	132398501	132399000
chr6	18149001	18149500
chr6	110223001	110223500
chr8	5811501	5812000
chr9	68711501	68712000
chr11	3493001	3493500
chr14	17992501	17993000
chr16	32870501	32871000
chr17	90695501	90696000
chr18	63622001	63622500
chr9	112363001	112363500
chr14	94971501	94972000
chr17	73277001	73277500
chr5	135863501	135864000
chr9	41978501	41979000
chr14	111034501	111035000
chr1	174927001	174927500
chr3	120271001	120271500
chr5	33275501	33276000
chr5	69097001	69097500
chr5	121512001	121512500
chr14	21041501	21042000
chr12	7542501	7543000
chr13	14922001	14922500
chr1	46992501	46993000
chr1	104951001	104951500
chr4	47865001	47865500
chr5	117270001	117270500
chr6	119237001	119237500
chr7	125091501	125092000
chr8	81622001	81622500
chr8	89664501	89665000
chr9	6240001	6240500
chr9	44864501	44865000
chr9	80568501	80569000
chr9	91562501	91563000
chr11	18051001	18051500
chr14	63553001	63553500
chr14	84579501	84580000
chr19	17994001	17994500
chr4	111541001	111541500
chr5	41585501	41586000
chr8	62166001	62166500
chr18	65490501	65491000
chrX	123972501	123973000
chr15	15477001	15477500
chr18	39814001	39814500
chr9	102422001	102422500
chr7	38239001	38239500
chr1	144041501	144042000
chr2	51200001	51200500
chr9	36338001	36338500
chr1	21961001	21961500
chr2	126785001	126785500
chr1	160950001	160950500
chr1	177548501	177549000
chr4	35776501	35777000
chr4	66874001	66874500
chr4	144126001	144126500
chr5	6602001	6602500
chr5	9330001	9330500
chr6	130993501	130994000
chr7	111382501	111383000
chr8	8249001	8249500
chr10	44296001	44296500
chr10	62639001	62639500
chr11	51268501	51269000
chr17	51201001	51201500
chr17	60105001	60105500
chrX	74798001	74798500
chrX	111149501	111150000
chr8	5672001	5672500
chr13	42465501	42466000
chr12	34386001	34386500
chr1	58657001	58657500
chr1	108102001	108102500
chr2	138041001	138041500
chr2	152025001	152025500
chr6	138788501	138789000
chr10	72651501	72652000
chr14	97025001	97025500
chr14	124040001	124040500
chr16	61019001	61019500
chr2	56273501	56274000
chr1	5657501	5658000
chr16	80323001	80323500
chr19	47680001	47680500
chr3	122847001	122847500
chr1	78432001	78432500
chr1	170193001	170193500
chr2	13834001	13834500
chr2	71044501	71045000
chr4	32421001	32421500
chr4	89928001	89928500
chr6	60426001	60426500
chr13	15792501	15793000
chr13	105675501	105676000
chr16	51159501	51160000
chr16	85209501	85210000
chr19	52998001	52998500
chrX	90037001	90037500
chr4	50131501	50132000
chr4	68482001	68482500
chr8	34432001	34432500
chr12	21372001	21372500
chr15	41295001	41295500
chr14	25655001	25655500
chr18	31131001	31131500
chr1	11004001	11004500
chr1	163516001	163516500
chr3	59015001	59015500
chr3	69380001	69380500
chr3	152793501	152794000
chr4	53471001	53471500
chr5	68151001	68151500
chr11	40986501	40987000
chr11	98101501	98102000
chr14	41425001	41425500
chr14	122020001	122020500
chr3	66798501	66799000
chr7	35705001	35705500
chr15	70991001	70991500
chr18	63897501	63898000
chr13	9119001	9119500
chr17	76944501	76945000
chr5	27726001	27726500
chr5	144875001	144875500
chr6	116339501	116340000
chr6	128019001	128019500
chr6	141967501	141968000
chr7	100800501	100801000
chr9	97943001	97943500
chr13	71054501	71055000
chr5	9949001	9949500
chr1	23878001	23878500
chr1	106577501	106578000
chr2	115068001	115068500
chr4	66515001	66515500
chr4	108202501	108203000
chr5	51489501	51490000
chr7	115406001	115406500
chr7	136172001	136172500
chr10	73118501	73119000
chr10	98768001	98768500
chr11	73588501	73589000
chr12	64608501	64609000
chr14	69340001	69340500
chr16	46228001	46228500
chr18	28964001	28964500
chrX	123066501	123067000
chr5	61906001	61906500
chr18	3329501	3330000
chr6	16197001	16197500
chr16	46395501	46396000
chrX	107865001	107865500
chr6	27279001	27279500
chr17	40945501	40946000
chr12	26510501	26511000
chr13	84291501	84292000
chr16	53895001	53895500
chr3	157014001	157014500
chr1	69117501	69118000
chr1	113630001	113630500
chr1	132671001	132671500
chr2	112246501	112247000
chr4	26804001	26804500
chr4	99702001	99702500
chr4	131438501	131439000
chr6	56753501	56754000
chr6	80327001	80327500
chr8	59737501	59738000
chr9	80981001	80981500
chr9	90791001	90791500
chr10	7170501	7171000
chr10	68569501	68570000
chr12	91065001	91065500
chr13	70226501	70227000
chr13	74496001	74496500
chr14	40718001	40718500
chr15	41566001	41566500
chr16	41287501	41288000
chr16	48456501	48457000
chr17	60229501	60230000
chr17	82484001	82484500
chr19	14613001	14613500
chr3	132105501	132106000
chr1	30698001	30698500
chr2	124138001	124138500
chr4	7057001	7057500
chr4	37863501	37864000
chr5	54523001	54523500
chr6	22073001	22073500
chr6	35681001	35681500
chr15	29035501	29036000
chr17	30712001	30712500
chr7	96747501	96748000
chr9	39555501	39556000
chr14	24601501	24602000
chr15	60594501	60595000
chr2	148491001	148491500
chr3	66234001	66234500
chr18	30497001	30497500
chr19	18597501	18598000
chr1	97622001	97622500
chr2	55891001	55891500
chr2	58030001	58030500
chr2	67585501	67586000
chr2	145542501	145543000
chr3	36835501	36836000
chr3	117737501	117738000
chr4	22704001	22704500
chr6	16418501	16419000
chr6	107264001	107264500
chr8	15043001	15043500
chr8	16468001	16468500
chr8	62078001	62078500
chr10	91708001	91708500
chr12	49609501	49610000
chr12	97981001	97981500
chr13	115065001	115065500
chr13	116115501	116116000
chr14	40477001	40477500
chr15	37801501	37802000
chr15	68835501	68836000
chr16	69282501	69283000
chr17	28009501	28010000
chrX	128843501	128844000
chr8	58805001	58805500
chr1	4636501	4637000
chr1	111585001	111585500
chr3	24957001	24957500
chr5	80954501	80955000
chr5	127175501	127176000
chr10	99121501	99122000
chr11	45690001	45690500
chr11	55607501	55608000
chr16	73924001	73924500
chr16	95349001	95349500
chr19	32045001	32045500
chrX	88460001	88460500
chr1	161194001	161194500
chr2	17104001	17104500
chr3	106084001	106084500
chr3	112222501	112223000
chr4	77028501	77029000
chr4	77101001	77101500
chr10	14341001	14341500
chr10	41802501	41803000
chr10	52602501	52603000
chr10	110018501	110019000
chr16	76946001	76946500
chr17	20583001	20583500
chr18	63375001	63375500
chr19	20854001	20854500
chr4	92605001	92605500
chr11	92225501	92226000
chr12	49127001	49127500
chr2	8634001	8634500
chr6	125218001	125218500
chr11	73187501	73188000
chr12	43992501	43993000
chr14	102957501	102958000
chr15	94331001	94331500
chr16	38382501	38383000
chr18	56835501	56836000
chr18	70177001	70177500
chrX	81366001	81366500
chr13	22338501	22339000
chr16	6557001	6557500
chr1	22571501	22572000
chr1	117111001	117111500
chr1	186056501	186057000
chr5	12485001	12485500
chr5	96514501	96515000
chr6	12221001	12221500
chr9	39137001	39137500
chr9	82321001	82321500
chr12	46938001	46938500
chr13	16168001	16168500
chr14	80542501	80543000
chr19	38130501	38131000
chr1	105849501	105850000
chr2	43309001	43309500
chr2	81329501	81330000
chr2	134662501	134663000
chr3	50451501	50452000
chr6	59917001	59917500
chr7	58755001	58755500
chr8	41584501	41585000
chr8	86339001	86339500
chr11	54015501	54016000
chr12	7125001	7125500
chr12	110395001	110395500
chr13	60107001	60107500
chr14	88958501	88959000
chr15	19581001	19581500
chr15	33611501	33612000
chr16	43905001	43905500
chr18	65565501	65566000
chr18	86004001	86004500
chr19	18554001	18554500
chr4	114799001	114799500
chr5	152518001	152518500
chr8	63520001	63520500
chr10	46420001	46420500
chr11	90476001	90476500
chr16	74162501	74163000
chr7	107395001	107395500
chr4	23891001	23891500
chr4	83815501	83816000
chr5	128610501	128611000
chr13	79803501	79804000
chr15	45118501	45119000
chr17	61730501	61731000
chr16	69504501	69505000
chr2	110357501	110358000
chr3	121629001	121629500
chr5	21327001	21327500
chr5	98871001	98871500
chr8	95903001	95903500
chr11	62254501	62255000
chr12	7575501	7576000
chr13	36979001	36979500
chr13	70364501	70365000
chr16	84420001	84420500
chrX	133540001	133540500
chr1	37344501	37345000
chr3	80124501	80125000
chr5	112949501	112950000
chr6	78010501	78011000
chr6	139549501	139550000
chr7	95233001	95233500
chr7	137429501	137430000
chr8	118668501	118669000
chr9	29150001	29150500
chr9	61567501	61568000
chr17	59558501	59559000
chr1	56824501	56825000
chr1	149360501	149361000
chr4	110602001	110602500
chr4	112842501	112843000
chr5	54059001	54059500
chr8	52306501	52307000
chr9	37784501	37785000
chr9	56184501	56185000
chr11	9908501	9909000
chr14	17954001	17954500
chr16	41871501	41872000
chr16	51216001	51216500
chr17	57994501	57995000
chr1	28005501	28006000
chr16	62607501	62608000
chr16	69028001	69028500
chr14	72506001	72506500
chr3	130282001	130282500
chr6	17421501	17422000
chr9	121971501	121972000
chr10	55787001	55787500
chr15	4840001	4840500
chr17	80976001	80976500
chr3	23101001	23101500
chr4	59019001	59019500
chr5	77013001	77013500
chr6	39594501	39595000
chr6	62649001	62649500
chr6	115382001	115382500
chr7	78705001	78705500
chr9	76720501	76721000
chr10	40705501	40706000
chr15	38794501	38795000
chr18	72830501	72831000
chr1	4262001	4262500
chr1	79390501	79391000
chr2	113241501	113242000
chr3	17044001	17044500
chr3	106036501	106037000
chr3	106976501	106977000
chr4	18107501	18108000
chr4	33964501	33965000
chr8	77787501	77788000
chr8	86995501	86996000
chr10	125037501	125038000
chr11	29286501	29287000
chr12	43757501	43758000
chr13	117377501	117378000
chr14	64751501	64752000
chr14	109328501	109329000
chr15	3655001	3655500
chr15	9512501	9513000
chr16	15016501	15017000
chr17	4426001	4426500
chr17	64968001	64968500
chr18	71658501	71659000
chr19	41996501	41997000
chr3	46683001	46683500
chr6	44040001	44040500
chr13	46308501	46309000
chr17	61631001	61631500
chr15	43023501	43024000
chr3	145449001	145449500
chr4	25556501	25557000
chr11	14551001	14551500
chr16	6570501	6571000
chr16	59135001	59135500
chr3	58613501	58614000
chr3	66441501	66442000
chr4	53607501	53608000
chr7	100739501	100740000
chr11	109801001	109801500
chr13	83663001	83663500
chr18	3187501	3188000
chr6	133539001	133539500
chr12	93775501	93776000
chr16	36813001	36813500
chr6	97482001	97482500
chr11	50213501	50214000
chr8	71567001	71567500
chr1	16175501	16176000
chr1	26869501	26870000
chr1	76163001	76163500
chr1	96517001	96517500
chr1	97798001	97798500
chr2	38939501	38940000
chr2	126400001	126400500
chr3	83974001	83974500
chr4	36691001	36691500
chr5	68499001	68499500
chr7	101593501	101594000
chr8	5437001	5437500
chr9	62766001	62766500
chr9	100861001	100861500
chr10	57452501	57453000
chr11	13289501	13290000
chr12	72430001	72430500
chr13	29945001	29945500
chr13	86098501	86099000
chr13	106908001	106908500
chr14	92060001	92060500
chr18	53811501	53812000
chr18	77022001	77022500
chrY	1849501	1850000
chr3	155142001	155142500
chr4	34310001	34310500
chr13	71803501	71804000
chr18	71997001	71997500
chrX	69458501	69459000
chr8	78252501	78253000
chr18	42326001	42326500
chr1	70477001	70477500
chr2	36131001	36131500
chr4	143038501	143039000
chr7	120706501	120707000
chr7	126475001	126475500
chr7	130937501	130938000
chr12	55227001	55227500
chr14	68128001	68128500
chr18	49696001	49696500
chr10	112985001	112985500
chr5	132938501	132939000
chr6	66842001	66842500
chr8	59334001	59334500
chr10	91535001	91535500
chr10	121181501	121182000
chr15	66780501	66781000
chr6	120898501	120899000
chr18	5150001	5150500
chr1	83892001	83892500
chr4	97764501	97765000
chr4	155035501	155036000
chr5	18442501	18443000
chr5	128268501	128269000
chr5	134756501	134757000
chr6	141389501	141390000
chr7	52620501	52621000
chr8	28158501	28159000
chr8	31735501	31736000
chr8	73167501	73168000
chr13	80618001	80618500
chr15	11398501	11399000
chr17	73491001	73491500
chr18	58470001	58470500
chr18	85193001	85193500
chr19	9143001	9143500
chrX	39460501	39461000
chrX	87273501	87274000
chr3	125569501	125570000
chr4	19730501	19731000
chr8	80768001	80768500
chr14	52678001	52678500
chr10	6728501	6729000
chr10	33738001	33738500
chr3	50105501	50106000
chr6	55809501	55810000
chr6	101922001	101922500
chr7	91278501	91279000
chr8	101345501	101346000
chr11	102200001	102200500
chr13	45468001	45468500
chr14	78165001	78165500
chr14	91993001	91993500
chr14	116698001	116698500
chr15	51900501	51901000
chr16	10461001	10461500
chr16	41082001	41082500
chr1	183443001	183443500
chr11	11213001	11213500
chr5	18412001	18412500
chr18	39589001	39589500
chr1	119082501	119083000
chr2	138605001	138605500
chr3	34078501	34079000
chr3	80740501	80741000
chr3	131269001	131269500
chr4	29246501	29247000
chr4	102486001	102486500
chr10	20634001	20634500
chr10	103687001	103687500
chr12	6659501	6660000
chr14	105742001	105742500
chr14	112652501	112653000
chr17	70194501	70195000
chr18	58907501	58908000
chrX	65172001	65172500
chrX	90799501	90800000
chr14	90462501	90463000
chr16	53865001	53865500
chrX	132899501	132900000
chr1	118007001	118007500
chr10	59655001	59655500
chr15	16157001	16157500
chr18	12015001	12015500
chr2	16491001	16491500
chr3	5717001	5717500
chr3	26122001	26122500
chr3	60911501	60912000
chr3	134035501	134036000
chr4	72634001	72634500
chr4	75966001	75966500
chr4	131576001	131576500
chr5	41709001	41709500
chr6	66078501	66079000
chr6	66461501	66462000
chr7	36867501	36868000
chr8	105272501	105273000
chr9	63473501	63474000
chr11	111453501	111454000
chr12	41082001	41082500
chr12	79561501	79562000
chr13	32230001	32230500
chr13	76624501	76625000
chr14	46169501	46170000
chr14	56178001	56178500
chr14	83880501	83881000
chr14	87098001	87098500
chr16	77529501	77530000
chr16	80023001	80023500
chr18	34727501	34728000
chr18	90068501	90069000
chr18	90329501	90330000
chr19	24548001	24548500
chr19	25791001	25791500
chrX	37368501	37369000
chrX	69381001	69381500
chrX	81353501	81354000
chr7	68662501	68663000
chrX	21037001	21037500
chr1	119779001	119779500
chr1	177266001	177266500
chr5	9740501	9741000
chr6	37266001	37266500
chr2	156873001	156873500
chr4	79822501	79823000
chr6	102849001	102849500
chr8	62874001	62874500
chr17	88104501	88105000
chr18	29186001	29186500
chr19	32641001	32641500
chr8	41698501	41699000
chr11	10586001	10586500
chr15	9822001	9822500
chr1	110374001	110374500
chr8	10026001	10026500
chr9	56100501	56101000
chr11	9029001	9029500
chr17	62936501	62937000
chr18	72825001	72825500
chr18	77308501	77309000
chr1	59692501	59693000
chr1	60547001	60547500
chr2	103412001	103412500
chr2	145864001	145864500
chr3	135119001	135119500
chr3	158879001	158879500
chr4	116731001	116731500
chr5	64457501	64458000
chr5	71300501	71301000
chr6	15752001	15752500
chr9	43685001	43685500
chr9	107003001	107003500
chr10	93552501	93553000
chr11	79293501	79294000
chr12	34142501	34143000
chr12	95653001	95653500
chr13	75241501	75242000
chr14	67306001	67306500
chr14	84462501	84463000
chr15	3749501	3750000
chr15	89464001	89464500
chr16	13797001	13797500
chr19	55428001	55428500
chrX	33658501	33659000
chrX	84434501	84435000
chr1	195992501	195993000
chr7	57764001	57764500
chr15	102191001	102191500
chr6	95941501	95942000
chr7	119151001	119151500
chr10	34745001	34745500
chr13	100225001	100225500
chr15	95404501	95405000
chr18	53985501	53986000
chr18	84985001	84985500
chr3	146151001	146151500
chr4	39028501	39029000
chr6	109774501	109775000
chr8	46041001	46041500
chr11	25187501	25188000
chr11	30697501	30698000
chr11	87872501	87873000
chr13	25760001	25760500
chr13	69777501	69778000
chr13	113469501	113470000
chr14	29969001	29969500
chr14	60224001	60224500
chr15	62202001	62202500
chr15	71443001	71443500
chr17	30875001	30875500
chr3	39192501	39193000
chr18	33090501	33091000
chr19	31461001	31461500
chr1	34446001	34446500
chr8	108655501	108656000
chr9	101394001	101394500
chr11	71955001	71955500
chr11	92986501	92987000
chrX	98651501	98652000
chr1	29599001	29599500
chr2	15588501	15589000
chr2	23318501	23319000
chr2	55607501	55608000
chr2	112119001	112119500
chr2	144767501	144768000
chr3	31176501	31177000
chr4	55207001	55207500
chr4	110130501	110131000
chr5	8050001	8050500
chr5	48433001	48433500
chr5	56832001	56832500
chr6	24891001	24891500
chr9	50768001	50768500
chr9	105784501	105785000
chr11	4892501	4893000
chr11	90755001	90755500
chr12	89823001	89823500
chr13	6772001	6772500
chr13	31379001	31379500
chr13	80860501	80861000
chr13	102414501	102415000
chr14	94301501	94302000
chr14	107844001	107844500
chr15	15610501	15611000
chr16	28497501	28498000
chr16	86867501	86868000
chr17	36404001	36404500
chr18	20912501	20913000
chr18	61448001	61448500
chrX	143864001	143864500
chr13	49269001	49269500
chr1	14483001	14483500
chr4	90460001	90460500
chr6	29054001	29054500
chr6	147712001	147712500
chr7	105026501	105027000
chr10	53927001	53927500
chr10	112659001	112659500
chr11	110751501	110752000
chr13	28160001	28160500
chr13	40791501	40792000
chr17	63126501	63127000
chr19	51398501	51399000
chr1	8798001	8798500
chr1	116734001	116734500
chr1	172105501	172106000
chr3	6357501	6358000
chr4	105067001	105067500
chr4	110709501	110710000
chr8	30512001	30512500
chr9	96679501	96680000
chr12	27835001	27835500
chr12	120444001	120444500
chr15	37648501	37649000
chr16	96677501	96678000
chr18	31376501	31377000
chr6	71807501	71808000
chr1	57356501	57357000
chr1	100319501	100320000
chr2	119337001	119337500
chr3	21273501	21274000
chr4	38797501	38798000
chr7	102580001	102580500
chr9	38180001	38180500
chr9	81012501	81013000
chr10	113124001	113124500
chr12	27072501	27073000
chr13	46173501	46174000
chr13	81393501	81394000
chr14	38516001	38516500
chr14	92825501	92826000
chr15	35037001	35037500
chr18	47973501	47974000
chr19	19533501	19534000
chr19	31043501	31044000
chr19	39503501	39504000
chr1	166584001	166584500
chr2	60265001	60265500
chr2	101257501	101258000
chr4	122319501	122320000
chr12	60030001	60030500
chr13	52560001	52560500
chr14	86536501	86537000
chr17	44437001	44437500
chr1	22628001	22628500
chr1	43530001	43530500
chr1	55855001	55855500
chr2	108816501	108817000
chr3	49043501	49044000
chr4	59553001	59553500
chr6	41999001	41999500
chr6	64441501	64442000
chr8	24815001	24815500
chr10	15473001	15473500
chr10	24965001	24965500
chr12	103254001	103254500
chr14	95202001	95202500
chr14	96166001	96166500
chr14	109856501	109857000
chr16	9313001	9313500
chr18	69897501	69898000
chr19	44028501	44029000
chr19	51480001	51480500
chr1	176527501	176528000
chr3	157625001	157625500
chr6	92516501	92517000
chr15	55237501	55238000
chrX	93314501	93315000
chr18	44297001	44297500
chr4	30440501	30441000
chr5	98368001	98368500
chr7	105755501	105756000
chr8	79012001	79012500
chr10	68851001	68851500
chr12	64919001	64919500
chr13	24515001	24515500
chr16	44782001	44782500
chr16	51691501	51692000
chr1	16687501	16688000
chr1	35025001	35025500
chr1	160249501	160250000
chr4	32066501	32067000
chr5	67124501	67125000
chr6	81296501	81297000
chr7	146660001	146660500
chr8	78543001	78543500
chr9	56908001	56908500
chr10	56857001	56857500
chr11	71221001	71221500
chr11	98326501	98327000
chr15	54628501	54629000
chr17	41475501	41476000
chr18	5248501	5249000
chr18	51793501	51794000
chr1	29258501	29259000
chr1	35891001	35891500
chr1	44705001	44705500
chr1	164102501	164103000
chr2	64882501	64883000
chr4	23161501	23162000
chr6	30852001	30852500
chr9	87999501	88000000
chr11	35387001	35387500
chr11	98925001	98925500
chr12	37775001	37775500
chr12	69067001	69067500
chr13	90760001	90760500
chr17	11393501	11394000
chr17	18367501	18368000
chr17	78262501	78263000
chr17	81111001	81111500
chr18	59194501	59195000
chr19	20242001	20242500
chr1	54490501	54491000
chr1	56284001	56284500
chr6	90860501	90861000
chr7	62409001	62409500
chr9	10542501	10543000
chrX	67450001	67450500
chrX	158638001	158638500
chr1	23166501	23167000
[truncated: 35,938 more rows]
