# Supplementary material for: DNA N6-methyladenine is dynamically regulated in the mouse brain following environmental stress
Source: Nat Commun. 2017 Oct 24;8:1122. doi: 10.1038/s41467-017-01195-y (PMC5654764; doi:10.1038/s41467-017-01195-y)
Supplement: Supplementary file 6 — Supplementary Data 3 [file 41467_2017_1195_MOESM6_ESM.xlsx]

## Sheet: TEtranscripts_out_transposon_TE
id	baseMean	baseMeanA	baseMeanB	foldChange	log2FoldChange	pval	padj
7SK:RNA:RNA	4393.05	8585.62	200.483	0.023351	-5.42037	8.65e-118	2.31e-115
ALINE:RTE:LINE	1.75042	1.34291	2.15793	1.6069	0.684279	1	1
Alu:Alu:SINE	15.35	12.4864	18.2136	1.45868	0.544662	0.638439	1
AluF_3:Alu:SINE	39.6686	34.2334	45.1038	1.31754	0.397844	0.378117	0.79647
AluG_3:Alu:SINE	59.6295	60.4857	58.7733	0.971688	-0.0414346	0.80496	1
Alu_5:Alu:SINE	2.16085	3.11085	1.21084	0.389231	-1.3613	0.522905	0.952709
AmnSINE1:SINE:SINE	237.98	216.114	259.847	1.20236	0.265873	0.170372	0.477033
Arthur1:Tip100:DNA	65.7625	75.0882	56.4368	0.751608	-0.411949	0.114868	0.360399
Arthur1A:Tip100:DNA	8.81912	6.48176	11.1565	1.72121	0.783424	0.555694	0.983698
Arthur1B:Tip100:DNA	107.596	157.501	57.6902	0.366284	-1.44897	0.000642302	0.0043376
Arthur1C:Tip100:DNA	7.57884	9.301	5.85669	0.629684	-0.667301	1	1
B1F1:Alu:SINE	4069.46	4136.62	4002.29	0.967526	-0.0476274	0.619695	1
B1F2:Alu:SINE	3603.61	3683.95	3523.27	0.956382	-0.0643416	0.561925	0.988733
B1F:Alu:SINE	7802.36	7824.79	7779.94	0.994268	-0.00829316	1	1
B1_Mm:Alu:SINE	6760.76	10063.8	3457.69	0.343575	-1.5413	6.77e-17	1.27e-15
B1_Mur1:Alu:SINE	8893.56	10354.6	7432.57	0.717806	-0.478333	0.00420653	0.0238526
B1_Mur2:Alu:SINE	7150.88	8174.52	6127.24	0.749553	-0.415898	0.0207529	0.0955497
B1_Mur3:Alu:SINE	6804.89	8699.99	4909.79	0.564344	-0.825353	2.25e-06	2.13e-05
B1_Mur4:Alu:SINE	8713.89	10553.9	6873.93	0.65132	-0.618562	0.00151344	0.00951803
B1_Mus1:Alu:SINE	18105.8	25323.9	10887.7	0.429937	-1.2178	2.39e-12	3.48e-11
B1_Mus2:Alu:SINE	14017.6	19593.9	8441.26	0.430811	-1.21487	1.99e-10	2.56e-09
B2_Mm1a:B2:SINE	4235.47	6345.89	2125.05	0.33487	-1.57833	1.65e-50	1.01e-48
B2_Mm1t:B2:SINE	4410.04	6059.93	2760.15	0.455476	-1.13455	1.12e-23	2.89e-22
B2_Mm2:B2:SINE	13993.7	16006.4	11981	0.748514	-0.4179	0.0646353	0.234804
B3:B2:SINE	24417.4	25348.6	23486.1	0.926525	-0.110099	0.381752	0.800187
B3A:B2:SINE	11394.6	11837.1	10952.2	0.925242	-0.112098	0.391272	0.810258
B4:B4:SINE	7928.46	8390.32	7466.6	0.889905	-0.168276	1	1
B4A:B4:SINE	13871.7	14776.8	12966.7	0.8775	-0.188529	0.218368	0.561383
BGLII:ERVK:LTR	234.542	315.408	153.676	0.487231	-1.03732	5.82e-10	7.25e-09
BGLII_A:ERVK:LTR	39.377	37.0297	41.7243	1.12678	0.172203	0.894631	1
BGLII_B:ERVK:LTR	215.298	233.277	197.318	0.845854	-0.241519	0.138557	0.413052
BGLII_Mus:ERVK:LTR	30.029	39.424	20.6339	0.523385	-0.934056	0.0202215	0.0933834
BLACKJACK:AcHobo:DNA	77.4482	108.815	46.0815	0.423485	-1.23962	0.000175713	0.00130606
CR1_Mam:CR1:LINE	22.5965	21.4145	23.7786	1.1104	0.151075	1	1
CYRA11_Mm:Y-chromosome:Unknown	175.183	197.789	152.576	0.771407	-0.374436	0.042989	0.172453
Charlie10:MER1_type:DNA	38.097	41.5444	34.6497	0.834039	-0.261813	1	1
Charlie10a:MER1_type:DNA	5.96355	7.92636	4.00074	0.504738	-0.986392	0.310631	0.705122
Charlie10b:MER1_type:DNA	2.75775	3.73028	1.78522	0.478574	-1.06319	0.589746	1
Charlie11:MER1_type:DNA	15.5433	15.4505	15.6361	1.01202	0.0172337	0.930789	1
Charlie12:MER1_type:DNA	129.309	139.01	119.607	0.860418	-0.21689	0.307183	0.69982
Charlie13a:Charlie:DNA	12.403	14.277	10.529	0.737481	-0.439323	1	1
Charlie13b:Charlie:DNA	47.6499	43.1792	52.1206	1.20708	0.271518	0.706657	1
Charlie14a:MER1_type:DNA	3.51789	3.5698	3.46597	0.970915	-0.0425827	0.828069	1
Charlie15a:MER1_type:DNA	20.389	14.2816	26.4965	1.85529	0.891648	0.176104	0.487635
Charlie16a:MER1_type:DNA	51.6526	62.2581	41.0472	0.659307	-0.600977	0.0682465	0.244637
Charlie17a:MER1_type:DNA	7.56027	6.85704	8.2635	1.20511	0.269167	0.950081	1
Charlie18a:MER1_type:DNA	61.3202	77.6679	44.9725	0.579036	-0.788275	0.00571117	0.0313843
Charlie19a:Charlie:DNA	30.6952	32.4472	28.9433	0.892011	-0.164866	0.61124	1
Charlie1:MER1_type:DNA	168.327	184.669	151.986	0.823015	-0.281008	0.363754	0.777936
Charlie1a:MER1_type:DNA	533.116	561.069	505.163	0.900357	-0.151431	0.448055	0.873916
Charlie1b:MER1_type:DNA	215.527	207.176	223.878	1.08062	0.111856	1	1
Charlie20a:Charlie:DNA	20.5767	24.3082	16.8452	0.692987	-0.529101	1	1
Charlie21a:MER1_type:DNA	12.785	10.775	14.7949	1.37307	0.457404	0.684904	1
Charlie22a:MER1_type:DNA	98.3922	87.0229	109.762	1.2613	0.334906	0.233098	0.586139
Charlie23a:MER1_type:DNA	16.9575	18.2423	15.6726	0.859136	-0.219041	0.529765	0.958542
Charlie24:MER1_type:DNA	89.457	93.1449	85.7691	0.920813	-0.11902	0.585833	1
Charlie25:MER1_type:DNA	15.3661	20.1325	10.5997	0.526499	-0.925496	0.0967233	0.319211
Charlie26a:MER1_type:DNA	25.9079	29.2346	22.5812	0.772414	-0.372553	1	1
Charlie2a:MER1_type:DNA	47.5449	58.9009	36.1889	0.614404	-0.702739	0.0489623	0.190433
Charlie2b:MER1_type:DNA	110.111	115.858	104.365	0.900801	-0.15072	0.502428	0.931732
Charlie4:MER1_type:DNA	38.1212	37.8777	38.3647	1.01286	0.0184312	0.993605	1
Charlie4a:MER1_type:DNA	143.217	143.473	142.961	0.99643	-0.00515999	0.775836	1
Charlie4z:MER1_type:DNA	136.559	131.923	141.195	1.07028	0.0979924	1	1
Charlie5:MER1_type:DNA	330.409	333.63	327.189	0.980696	-0.0281215	0.694785	1
Charlie6:MER1_type:DNA	7.90643	6.75983	9.05303	1.33924	0.421412	0.956332	1
Charlie7:MER1_type:DNA	211.93	199.398	224.462	1.1257	0.170817	0.385688	0.804859
Charlie7a:MER1_type:DNA	38.3421	43.9571	32.7271	0.744525	-0.425608	0.151061	0.439674
Charlie8:MER1_type:DNA	322.06	303.304	340.816	1.12368	0.168228	0.366829	0.782213
Charlie9:MER1_type:DNA	21.9573	21.2789	22.6357	1.06376	0.0891781	1	1
Cheshire:MER1_type:DNA	114.044	129.569	98.5177	0.760348	-0.395269	0.0620191	0.22782
Cheshire_Mars:MER1_type:DNA	2.21533	3.11085	1.3198	0.424256	-1.23699	0.510612	0.93981
ERVL-B4-int:ERVL:LTR	112.832	130.903	94.7616	0.723908	-0.466123	0.0673789	0.242124
ERVL-E-int:ERVL:LTR	159.035	150.325	167.745	1.11588	0.158177	0.606989	1
ERVL-int:ERVL:LTR	53.1148	51.6751	54.5544	1.05572	0.0782253	0.918867	1
ETnERV-int:ERVK:LTR	446.17	394.69	497.65	1.26086	0.334412	0.239869	0.59777
ETnERV2-int:ERVK:LTR	3556.87	3515.9	3597.84	1.02331	0.0332381	0.863856	1
ETnERV3-int:ERVK:LTR	266.388	290.95	241.827	0.831166	-0.266791	0.373806	0.791654
FAM:Alu:SINE	21.803	20.2411	23.3649	1.15433	0.207053	1	1
FLAM_A:Alu:SINE	8.34416	13.2709	3.41737	0.257508	-1.95731	0.0100045	0.0512174
FordPrefect:Tip100:DNA	10.2598	11.5165	9.00304	0.781749	-0.355223	0.52981	0.958542
GSAT_MM:Satellite:Satellite	770.342	1492.32	48.3699	0.0324126	-4.9473	0.00651964	0.0353657
HAL1-2a_MD:L1:LINE	593.526	526.794	660.257	1.25335	0.325788	0.0270709	0.119264
HAL1-3A_ME:L1:LINE	786.83	864.163	709.497	0.821022	-0.284508	0.0194012	0.0903899
HAL1:L1:LINE	779.743	879.443	680.043	0.773266	-0.370963	0.0500947	0.193853
HAL1b:L1:LINE	49.2444	63.2529	35.2358	0.557062	-0.844091	0.00623821	0.0340197
HERV16-int:ERVL:LTR	43.7326	42.6207	44.8445	1.05218	0.0733788	0.915765	1
HERVL40-int:ERVL:LTR	8.05261	5.51412	10.5911	1.92072	0.941649	0.378723	0.797109
HERVL74-int:ERVL:LTR	17.9378	17.2952	18.5805	1.07431	0.103414	1	1
Helitron1Na_Mam:Helitron:RC	1.45188	0.800301	2.10345	2.62832	1.39414	0.798459	1
Helitron1Nb_Mam:Helitron:RC	0.313439	0.361742	0.265135	0.73294	-0.448234	0.629519	1
Helitron2Na_Mam:Helitron:RC	6.74762	4.97836	8.51688	1.71078	0.774654	0.721501	1
Helitron3Na_Mam:Helitron:RC	36.4864	46.3894	26.5833	0.573047	-0.803275	0.0260829	0.115754
IAP-d-int:ERVK:LTR	112.048	117.831	106.265	0.901843	-0.149051	1	1
IAPEY2_LTR:ERVK:LTR	52.3961	79.1735	25.6186	0.323575	-1.62783	9.7e-08	1.02e-06
IAPEY3-int:ERVK:LTR	846.158	790.258	902.059	1.14147	0.190899	0.189561	0.512323
IAPEY3_LTR:ERVK:LTR	56.8113	63.1965	50.4261	0.797925	-0.325675	1	1
IAPEY_LTR:ERVK:LTR	144.697	247.088	42.3052	0.171215	-2.54612	1.2e-11	1.67e-10
IAPEy-int:ERVK:LTR	280.246	323.756	236.736	0.731217	-0.451629	0.008507	0.0447086
IAPEz-int:ERVK:LTR	108632	106418	110847	1.04162	0.0588275	1	1
IAPLTR1_Mm:ERVK:LTR	14039.6	25659.6	2419.64	0.0942977	-3.40663	1.43e-96	2.5e-94
IAPLTR1a_Mm:ERVK:LTR	6282.77	11466.7	1098.82	0.0958266	-3.38343	1.19e-71	1.17e-69
IAPLTR2_Mm:ERVK:LTR	2303.43	3696.75	910.113	0.246193	-2.02214	1.13e-81	1.39e-79
IAPLTR2a:ERVK:LTR	740.464	1176.17	304.758	0.259111	-1.94836	1.92e-58	1.46e-56
IAPLTR2b:ERVK:LTR	836.757	1460.59	212.925	0.14578	-2.77814	1.58e-116	3.98e-114
IAPLTR3-int:ERVK:LTR	128.43	125.355	131.505	1.04906	0.0690933	1	1
IAPLTR3:ERVK:LTR	19.5127	17.926	21.0993	1.17703	0.235147	0.784445	1
IAPLTR4:ERVK:LTR	18.6221	29.863	7.38126	0.247171	-2.01642	0.000142823	0.00107993
IAPLTR4_I:ERVK:LTR	5.4174	7.46741	3.36739	0.450944	-1.14898	0.394713	0.814135
ID2:ID:SINE	805.107	815.839	794.376	0.973693	-0.0384618	0.678752	1
ID4:ID:SINE	4785.75	4697.9	4873.6	1.0374	0.0529734	1	1
ID4_:ID:SINE	4190.16	4147.01	4233.32	1.02081	0.029716	0.96849	1
ID:ID:SINE	1021.96	981.641	1062.27	1.08214	0.113882	0.515363	0.945431
ID_B1:B4:SINE	23304.9	23985.6	22624.2	0.94324	-0.0843033	0.450769	0.876385
Kanga11a:Tc2:DNA	15.5354	17.9464	13.1245	0.731318	-0.451429	0.367511	0.783282
Kanga1:Tc2:DNA	25.6164	32.6641	18.5687	0.568474	-0.814833	0.0387242	0.159128
Kanga1a:Tc2:DNA	142.202	121.284	163.12	1.34495	0.42755	0.0757644	0.265428
Kanga1b:Tc2:DNA	11.2606	14.5302	7.9911	0.549965	-0.862587	0.171981	0.480063
Kanga1c:Tc2:DNA	41.6762	41.6282	41.7243	1.00231	0.00332754	0.765357	1
Kanga1d:Tc2:DNA	10.2969	13.0019	7.59192	0.583907	-0.776188	0.209258	0.546869
Kanga2_a:Tc2:DNA	76.6163	75.8098	77.4227	1.02128	0.0303731	0.892638	1
L1M1:L1:LINE	37.477	46.7489	28.2051	0.603332	-0.728976	0.0287253	0.124671
L1M2:L1:LINE	1806.72	1946.19	1667.26	0.856675	-0.223181	0.285781	0.670225
L1M2a:L1:LINE	34.6152	32.931	36.2994	1.10229	0.1405	0.824609	1
L1M2b:L1:LINE	1.98361	2.55022	1.417	0.555639	-0.847779	0.404449	0.82638
L1M2c:L1:LINE	11.955	12.8639	11.0461	0.85869	-0.219791	1	1
L1M3:L1:LINE	618.46	681.498	555.423	0.815003	-0.295123	0.0837002	0.28609
L1M3a:L1:LINE	2.63634	3.37539	1.89729	0.562095	-0.831114	1	1
L1M3b:L1:LINE	1.14725	1.24571	1.04879	0.841918	-0.248249	1	1
L1M3c:L1:LINE	16.3359	21.1544	11.5174	0.544446	-0.87714	0.0721468	0.25548
L1M3d:L1:LINE	9.02807	10.8383	7.21783	0.665954	-0.586505	0.446082	0.871377
L1M3de:L1:LINE	15.8885	18.0367	13.7402	0.761791	-0.392532	0.390008	0.808655
L1M3e:L1:LINE	71.1673	68.4572	73.8774	1.07918	0.109931	0.857469	1
L1M3f:L1:LINE	4.63497	2.90511	6.36483	2.19091	1.13153	0.577761	1
L1M4:L1:LINE	1630.69	1648.59	1612.78	0.978273	-0.031691	1	1
L1M4b:L1:LINE	396.039	486.616	305.462	0.627727	-0.671792	6.05e-06	5.42e-05
L1M4c:L1:LINE	399.218	410.64	387.797	0.944372	-0.0825733	0.604101	1
L1M5:L1:LINE	2899.86	2923.04	2876.68	0.984138	-0.0230676	0.734252	1
L1M6:L1:LINE	25.4897	25.685	25.2945	0.984796	-0.0221027	1	1
L1M7:L1:LINE	20.9444	18.7038	23.185	1.23959	0.309861	0.840183	1
L1M:L1:LINE	603.508	536.745	670.271	1.24877	0.320507	0.753169	1
L1MA10:L1:LINE	30.1317	31.5722	28.6913	0.908751	-0.138043	1	1
L1MA4:L1:LINE	1382.15	1328.67	1435.62	1.08049	0.111689	0.724474	1
L1MA4A:L1:LINE	254.177	288.079	220.274	0.764632	-0.387163	0.279242	0.659769
L1MA5:L1:LINE	540.771	618.797	462.745	0.747815	-0.419247	0.140656	0.417923
L1MA5A:L1:LINE	185.679	214.442	156.917	0.731746	-0.450584	0.0122114	0.0606576
L1MA6:L1:LINE	587.7	636.458	538.942	0.846783	-0.239935	0.26817	0.642387
L1MA7:L1:LINE	260.635	307.417	213.852	0.695642	-0.523584	0.0366422	0.151897
L1MA8:L1:LINE	378.835	429.001	328.668	0.766122	-0.384353	0.0190086	0.0888721
L1MA9:L1:LINE	321.899	369.305	274.493	0.743269	-0.428045	0.0458838	0.181181
L1MB1:L1:LINE	306.96	313.11	300.81	0.960717	-0.0578163	1	1
L1MB2:L1:LINE	770.256	937.634	602.878	0.642978	-0.637159	0.00195113	0.0119678
L1MB3:L1:LINE	775.317	810.796	739.838	0.912484	-0.132129	0.429837	0.856565
L1MB4:L1:LINE	451.642	465.405	437.88	0.940856	-0.0879534	0.596975	1
L1MB5:L1:LINE	628.732	692.872	564.592	0.814858	-0.29538	0.116379	0.364025
L1MB7:L1:LINE	1762.06	1811.98	1712.14	0.944903	-0.0817624	0.558144	0.985613
L1MB8:L1:LINE	1017.4	1100.6	934.202	0.848808	-0.236489	0.129355	0.39337
L1MC1:L1:LINE	1044.11	1136.24	951.987	0.837842	-0.25525	0.075904	0.265765
L1MC2:L1:LINE	265.681	277.385	253.978	0.915615	-0.127187	1	1
L1MC3:L1:LINE	557.62	635.974	479.267	0.753595	-0.408139	0.00894507	0.0466376
L1MC4:L1:LINE	1040.22	1128.46	951.981	0.843614	-0.245346	0.106323	0.342953
L1MC4a:L1:LINE	649.276	683.128	615.424	0.900892	-0.150574	0.266235	0.639721
L1MC5:L1:LINE	469.025	509.57	428.48	0.840866	-0.250052	0.125879	0.385733
L1MC:L1:LINE	742.492	802.788	682.195	0.849782	-0.234835	0.217903	0.560893
L1MCa:L1:LINE	382.949	442.368	323.53	0.73136	-0.451346	0.0359071	0.149456
L1MCb:L1:LINE	39.4876	48.8832	30.092	0.61559	-0.699959	0.0363963	0.151082
L1MCc:L1:LINE	54.451	61.5007	47.4013	0.770743	-0.375678	0.189329	0.511921
L1MD1:L1:LINE	293.207	349.274	237.14	0.678951	-0.55862	0.0597269	0.220812
L1MD2:L1:LINE	642.194	693.875	590.513	0.851036	-0.232708	0.176335	0.487962
L1MD3:L1:LINE	289.043	304.32	273.766	0.899599	-0.152647	0.28135	0.662876
L1MD:L1:LINE	974.259	1127.46	821.058	0.728237	-0.45752	0.0573853	0.214825
L1MDa:L1:LINE	552.738	593.286	512.191	0.863312	-0.212046	0.141974	0.420886
L1MDb:L1:LINE	70.2528	57.133	83.3726	1.45927	0.545249	0.0797553	0.275473
L1ME1:L1:LINE	1462.95	1565.18	1360.72	0.86937	-0.201957	0.190555	0.513574
L1ME2:L1:LINE	428.536	492.78	364.292	0.73926	-0.435846	0.0126095	0.0624665
L1ME2z:L1:LINE	304.255	292.024	316.486	1.08377	0.116058	0.802075	1
L1ME3:L1:LINE	193.952	197.185	190.719	0.967208	-0.0481024	0.669681	1
L1ME3A:L1:LINE	529.016	577.878	480.155	0.830893	-0.267265	0.123133	0.379279
L1ME3B:L1:LINE	374.241	400.948	347.534	0.866781	-0.20626	0.162865	0.463362
L1ME4a:L1:LINE	1914.57	1988.66	1840.48	0.925486	-0.111716	0.32306	0.723001
L1ME5:L1:LINE	11.4349	12.1315	10.7383	0.885157	-0.175994	0.635885	1
L1MEa:L1:LINE	4.7001	6.24209	3.15811	0.505938	-0.982967	0.287022	0.67173
L1MEb:L1:LINE	91.9033	93.9072	89.8994	0.957321	-0.0629257	0.699835	1
L1MEc:L1:LINE	456.486	456.518	456.453	0.999859	-0.000203649	1	1
L1MEd:L1:LINE	116.927	134.615	99.2391	0.737205	-0.439861	0.117211	0.365817
L1MEe:L1:LINE	674.166	670.567	677.766	1.01074	0.015405	0.91687	1
L1MEf:L1:LINE	317.726	328.176	307.276	0.936314	-0.0949362	0.591055	1
L1MEg1:L1:LINE	9.16651	11.65	6.68306	0.573655	-0.801744	1	1
L1MEg2:L1:LINE	12.4603	10.6146	14.3059	1.34777	0.430571	0.708095	1
L1MEg:L1:LINE	616.085	827.071	405.099	0.4898	-1.02974	3.86e-06	3.55e-05
L1Md_A:L1:LINE	24493.3	32053.5	16933.2	0.528277	-0.920633	5.86e-10	7.3e-09
L1Md_F2:L1:LINE	25144.9	36943.7	13346	0.361252	-1.46892	5.89e-18	1.17e-16
L1Md_F3:L1:LINE	4345.14	5456.87	3233.41	0.592539	-0.755018	4.13e-06	3.78e-05
L1Md_F:L1:LINE	2100.66	2727.87	1473.45	0.540147	-0.888577	9.65e-11	1.26e-09
L1Md_Gf:L1:LINE	1648.56	2201.99	1095.14	0.49734	-1.0077	3.94e-16	7.1e-15
L1Md_T:L1:LINE	64050.5	89196.4	38904.7	0.436169	-1.19704	1.11e-25	3.12e-24
L1P5:L1:LINE	16.7164	20.4263	13.0065	0.636755	-0.651189	0.122551	0.378014
L1PB4:L1:LINE	14.6598	17.1188	12.2008	0.712711	-0.488612	0.354865	0.767185
L1VL1:L1:LINE	867.821	817.592	918.051	1.12287	0.167194	0.631517	1
L1VL2:L1:LINE	1182.57	1333.01	1032.14	0.774293	-0.369049	0.0717285	0.254538
L1VL4:L1:LINE	1016.25	1239.58	792.917	0.639664	-0.644614	0.00191814	0.0117929
L1_Mm:L1:LINE	5184.35	6926.27	3442.44	0.497012	-1.00865	2.38e-09	2.85e-08
L1_Mur1:L1:LINE	1192.58	1365.88	1019.27	0.746237	-0.422294	1	1
L1_Mur2:L1:LINE	1114.64	1293.67	935.608	0.723222	-0.46749	0.0265139	0.117154
L1_Mur3:L1:LINE	2275.63	2485.92	2065.35	0.830821	-0.26739	0.160428	0.457986
L1_Mus1:L1:LINE	4472.95	5640.7	3305.19	0.585953	-0.771144	1.58e-05	0.00013554
L1_Mus2:L1:LINE	2345.41	3065.85	1624.98	0.530025	-0.915867	4.88e-05	0.000395057
L1_Mus3:L1:LINE	4231.7	5091.34	3372.06	0.662312	-0.594417	0.000321725	0.00229133
L1_Mus4:L1:LINE	1140.97	1463.44	818.5	0.559297	-0.838313	7.06e-06	6.29e-05
L1_Rod:L1:LINE	1010.84	1089.88	931.807	0.854966	-0.226062	0.303682	0.694737
L2:L2:LINE	3642.41	3678.64	3606.19	0.980306	-0.0286953	1	1
L2a:L2:LINE	4296.66	4291.17	4302.15	1.00256	0.00368695	1	1
L2b:L2:LINE	4456.65	4469.06	4444.23	0.994444	-0.00803729	1	1
L2c:L2:LINE	2809.58	2685.94	2933.23	1.09206	0.127059	0.579738	1
L3:CR1:LINE	2493.87	2595.12	2392.63	0.921974	-0.117202	0.264682	0.637058
L3b:CR1:LINE	710.275	676.084	744.466	1.10114	0.139004	1	1
L4:RTE:LINE	833.028	955.607	710.448	0.743452	-0.427688	0.000490769	0.00339531
L5:RTE:LINE	7.68555	10.9535	4.41756	0.403299	-1.31008	0.0908534	0.303213
LFSINE_Vert:SINE:SINE	245.985	220.305	271.664	1.23313	0.302324	0.126184	0.386387
LTR16A1:ERVL:LTR	55.7101	55.7313	55.689	0.999241	-0.00109517	1	1
LTR16A:ERVL:LTR	89.8848	94.7301	85.0395	0.897703	-0.15569	1	1
LTR16B1:ERVL:LTR	24.5001	22.7099	26.2902	1.15765	0.211201	0.859633	1
LTR16B2:ERVL:LTR	28.0525	32.637	23.4679	0.719058	-0.475819	0.212469	0.550683
LTR16B:ERVL:LTR	55.0972	51.2255	58.9689	1.15116	0.203091	1	1
LTR16C:ERVL:LTR	91.3756	102.935	79.8164	0.775408	-0.366973	0.158223	0.453866
LTR16D1:ERVL:LTR	11.6712	11.1164	12.226	1.09982	0.137265	0.968804	1
LTR16D2:ERVL:LTR	2.75246	2.7695	2.73542	0.987695	-0.0178619	1	1
LTR16D:ERVL:LTR	13.9023	15.4459	12.3587	0.800128	-0.321698	1	1
LTR16E1:ERVL:LTR	29.8563	32.4766	27.236	0.838637	-0.253881	0.541947	0.969537
LTR16E2:ERVL:LTR	19.4504	17.6026	21.2982	1.20995	0.274943	0.697148	1
LTR29:ERV1:LTR	1.16401	0.581022	1.74699	3.00675	1.58821	0.857211	1
LTR31:ERV1:LTR	18.8062	20.4061	17.2063	0.843198	-0.246057	0.737682	1
LTR33:ERVL:LTR	115.472	123.894	107.049	0.864037	-0.210835	1	1
LTR33A:ERVL:LTR	44.1412	49.4507	38.8317	0.78526	-0.348758	1	1
LTR33A_:ERVL:LTR	115.653	135.687	95.6192	0.704704	-0.504911	1	1
LTR33B:ERVL:LTR	28.6467	26.6504	30.643	1.14982	0.201405	0.818542	1
LTR33C:ERVL:LTR	43.5542	35.2259	51.8825	1.47285	0.55861	0.177541	0.490064
LTR34:ERV1:LTR	0.551335	0.361742	0.740927	2.04822	1.03437	1	1
LTR37A:ERV1:LTR	19.3925	20.0557	18.7294	0.933871	-0.0987054	1	1
LTR37B:ERV1:LTR	28.4087	30.6112	26.2061	0.856094	-0.224159	0.425127	0.85152
LTR39:ERV1:LTR	11.505	11.2068	11.8033	1.05323	0.0748244	1	1
LTR40a:ERVL:LTR	51.4305	63.8204	39.0406	0.611726	-0.709043	0.0180207	0.0848613
LTR40b:ERVL:LTR	40.9841	52.6746	29.2937	0.556125	-0.846519	0.0134861	0.0660972
LTR40c:ERVL:LTR	21.6472	20.1415	23.1528	1.14951	0.201015	0.833759	1
LTR41:ERVL:LTR	78.8779	112.163	45.5926	0.406484	-1.29873	0.00248595	0.0149246
LTR41B:ERVL:LTR	23.2838	22.8138	23.7538	1.0412	0.0582518	1	1
LTR45C:ERV1:LTR	3.63967	3.16965	4.1097	1.29658	0.37471	0.989884	1
LTR48:ERV1:LTR	42.9133	49.5952	36.2313	0.730541	-0.452964	0.300019	0.690234
LTR48B:ERV1:LTR	45.413	44.4362	46.3897	1.04396	0.0620681	0.994728	1
LTR50:ERVL:LTR	340.598	361.325	319.871	0.885271	-0.175808	0.255167	0.623308
LTR52:ERVL:LTR	27.3418	35.3251	19.3584	0.548006	-0.867736	0.155677	0.448777
LTR53:ERVL:LTR	10.8616	9.41174	12.3115	1.3081	0.387468	0.688618	1
LTR55:ERV:LTR	14.5841	12.4525	16.7157	1.34236	0.424771	0.625705	1
LTR64:ERV1:LTR	1.60119	2.04601	1.15636	0.565179	-0.823221	0.762744	1
LTR65:ERV1:LTR	26.9818	24.125	29.8386	1.23683	0.306652	0.718144	1
LTR68:ERV1:LTR	11.8621	11.1683	12.5558	1.12424	0.168944	1	1
LTR69:ERVL:LTR	5.20814	4.57136	5.84493	1.2786	0.354563	1	1
LTR73:ERV1:LTR	11.8037	16.9244	6.68306	0.394877	-1.34052	0.0374152	0.154578
LTR75:ERVL:LTR	31.1707	29.0853	33.256	1.14339	0.193323	1	1
LTR78:ERV1:LTR	44.6283	47.0813	42.1753	0.895798	-0.158754	0.595399	1
LTR79:ERVL:LTR	35.3646	40.9567	29.7724	0.726924	-0.460124	0.177793	0.490465
LTR80A:ERVL:LTR	3.50856	5.11846	1.89867	0.370946	-1.43072	0.22637	0.574919
LTR80B:ERVL:LTR	6.68411	7.26852	6.09969	0.839193	-0.252926	1	1
LTR81A:ERV1:LTR	14.4358	20.1234	8.74828	0.434732	-1.2018	0.0590159	0.218887
LTR81B:ERV1:LTR	38.5616	26.5917	50.5315	1.90027	0.926207	0.0446283	0.177673
LTR81C:ERV1:LTR	68.3037	66.6581	69.9493	1.04937	0.0695288	1	1
LTR82A:ERVL:LTR	22.0316	26.2796	17.7837	0.676711	-0.563387	0.191706	0.515391
LTR82B:ERVL:Low_complexity	14.008	18.6358	9.38025	0.503347	-0.990375	0.101693	0.331686
LTR83:ERVL:LTR	39.341	38.513	40.1691	1.043	0.0607409	1	1
LTR84a:ERVL:LTR	47.1574	42.7226	51.5922	1.20761	0.272155	1	1
LTR84b:ERVL:LTR	16.303	14.6161	17.9898	1.23083	0.299627	0.842244	1
LTR85a:Gypsy:LTR	20.5935	29.0966	12.0904	0.415527	-1.26699	0.0188316	0.0882504
LTR85b:Gypsy:LTR	2.85554	2.7695	2.94158	1.06213	0.0869668	1	1
LTR85c:Gypsy:LTR	13.6721	13.8295	13.5147	0.977239	-0.0332172	0.665499	1
LTR86A1:ERVL:LTR	3.17006	2.60901	3.73111	1.43008	0.5161	0.98854	1
LTR86A2:ERVL:LTR	26.6278	27.7017	25.5539	0.922469	-0.116428	0.761714	1
LTR86B1:ERVL:LTR	13.8091	11.1368	16.4815	1.47992	0.565516	0.532181	0.959808
LTR86B2:ERVL:LTR	2.36172	2.24727	2.47616	1.10185	0.139932	0.868056	1
LTR86C:ERVL:LTR	7.11875	7.59854	6.63896	0.873714	-0.194766	0.764804	1
LTR87:ERVL:LTR	48.0089	55.0461	40.9718	0.744318	-0.426009	0.156533	0.450302
LTR88a:Gypsy:LTR	36.7841	35.6102	37.9581	1.06593	0.0921177	0.923234	1
LTR88b:Gypsy:LTR	3.17622	4.45377	1.89867	0.426307	-1.23004	0.28019	0.661244
LTR88c:Genie:LTR	35.6882	30.5843	40.7921	1.33376	0.415499	0.443841	0.871334
LTR89:ERVL:LTR	81.6939	142.594	20.7943	0.145829	-2.77765	8.9e-14	1.4e-12
LTR90A:LTR:LTR	6.1594	9.73956	2.57924	0.264821	-1.91691	0.0525525	0.201144
LTR90B:LTR:LTR	6.71643	9.53381	3.89904	0.40897	-1.28993	0.119387	0.371097
LTR9:ERV1:LTR	10.9188	7.60539	14.2323	1.87134	0.90407	0.317582	0.715775
LTRIS2:ERV1:LTR	578.95	612.648	545.253	0.889995	-0.168132	1	1
LTRIS3:ERV1:LTR	79.4865	99.4689	59.5041	0.598218	-0.741257	0.572153	0.999215
LTRIS4:ERV1:LTR	38.3187	38.3908	38.2466	0.996242	-0.0054317	1	1
LTRIS5:ERV1:LTR	17.3096	18.4617	16.1574	0.875183	-0.192343	1	1
LTRIS_Mm:ERV1:LTR	110.304	172.716	47.8923	0.277289	-1.85054	1.25e-13	1.94e-12
LTRIS_Mus:ERV1:LTR	232.98	261.461	204.5	0.782144	-0.354494	0.0410854	0.166597
Looper:PiggyBac:DNA	25.8444	30.2744	21.4145	0.707346	-0.499512	0.17569	0.486854
Lx2:L1:LINE	1399.71	1774.01	1025.41	0.578017	-0.790816	9.9e-06	8.68e-05
Lx2A1:L1:LINE	138.681	174.932	102.429	0.585537	-0.772168	0.000326206	0.00231875
Lx2A:L1:LINE	120.038	188.861	51.2149	0.271178	-1.88269	5.09e-19	1.07e-17
Lx2B:L1:LINE	1178.91	1637.36	720.456	0.44001	-1.18439	1.38e-26	4.12e-25
Lx3A:L1:LINE	865.763	1176.53	554.995	0.471721	-1.08399	6.73e-20	1.47e-18
Lx3B:L1:LINE	624.239	811.822	436.656	0.537871	-0.894667	0.000103915	0.000802226
Lx3C:L1:LINE	995.707	1290.96	700.459	0.54259	-0.882067	3.07e-12	4.42e-11
Lx3_Mus:L1:LINE	1060.5	1362.49	758.516	0.556714	-0.844992	0.0016835	0.0104977
Lx4A:L1:LINE	1039.43	1251.17	827.694	0.661535	-0.59611	1.01e-06	9.76e-06
Lx4B:L1:LINE	1066.49	1245.12	887.866	0.713079	-0.487867	0.00671316	0.0362976
Lx5:L1:LINE	3211.7	3720.79	2702.61	0.726353	-0.461257	0.0214973	0.0983367
Lx6:L1:LINE	2585.96	3030.36	2141.56	0.706701	-0.500828	0.00265781	0.0158426
Lx7:L1:LINE	4330.4	5232.67	3428.13	0.65514	-0.610125	0.000177791	0.00131884
Lx8:L1:LINE	7386.14	8271.23	6501.05	0.785983	-0.347429	0.0223893	0.101622
Lx9:L1:LINE	4373.07	4881.38	3864.75	0.791732	-0.336916	0.0682343	0.244637
Lx:L1:LINE	3041.14	3739.11	2343.17	0.626665	-0.674234	0.000481224	0.00333179
MADE2:Mariner:DNA	140.631	136.32	144.942	1.06325	0.0884793	0.880995	1
MARNA:Mariner:DNA	184.882	193.087	176.676	0.915011	-0.128139	0.46831	0.896311
MER101B:ERV1:LTR	0.894758	1.16204	0.627473	0.539973	-0.88904	0.542314	0.969835
MER102a:MER1_type:DNA	64.5843	71.914	57.2546	0.796153	-0.328883	0.225122	0.573236
MER102b:MER1_type:DNA	129.211	130.718	127.704	0.976941	-0.0336565	0.665469	1
MER102c:MER1_type:DNA	78.2299	92.7566	63.7033	0.686779	-0.542083	0.0310245	0.13302
MER103:DNA:DNA	174.958	238.156	111.76	0.469272	-1.0915	4.37e-05	0.000355656
MER104:Tc2:DNA	55.141	55.5998	54.6822	0.983496	-0.0240086	1	1
MER105:DNA:DNA	37.574	40.69	34.4579	0.846838	-0.239843	0.40021	0.821186
MER106A:MER1_type:DNA	24.9558	36.9506	12.9611	0.350767	-1.51141	0.000820689	0.00544236
MER106B:MER1_type:DNA	57.4608	70.1324	44.7892	0.638638	-0.646931	0.243422	0.603883
MER110-int:ERV1:LTR	4.76918	5.31971	4.21865	0.793023	-0.334566	0.587151	1
MER110:ERV1:LTR	8.60912	10.5987	6.61959	0.624569	-0.679068	0.455654	0.882187
MER110A:ERV1:LTR	44.4152	47.9339	40.8965	0.853187	-0.229067	0.38627	0.805255
MER112:MER1_type:DNA	255.529	350.929	160.13	0.456303	-1.13194	0.00303177	0.0177892
MER113:MER1_type:DNA	106.502	115.1	97.905	0.850609	-0.233432	1	1
MER113A:MER1_type:DNA	31.7022	32.8542	30.5502	0.929871	-0.104897	0.665602	1
MER115:Tip100:DNA	54.4525	60.8407	48.0644	0.790004	-0.340069	0.253771	0.621371
MER117:MER1_type:DNA	515.408	689.09	341.727	0.49591	-1.01185	2.18e-14	3.56e-13
MER119:MER1_type:DNA	59.5981	68.075	51.1211	0.750954	-0.413204	0.192203	0.516125
MER121:MER121:Unknown	20.027	25.3798	14.6742	0.578182	-0.790405	0.122691	0.378361
MER20:MER1_type:DNA	1207.99	1207.85	1208.13	1.00023	0.000337322	0.808903	1
MER20B:MER1_type:DNA	88.1003	95.7314	80.4693	0.840574	-0.250554	0.320789	0.71974
MER21-int:ERV1:LTR	6.91945	6.94519	6.89372	0.992589	-0.0107317	1	1
MER21B:ERV1:LTR	554.872	547.93	561.815	1.02534	0.0361031	0.992019	1
MER2:MER2_type:DNA	1401.39	1507.97	1294.81	0.85864	-0.219875	0.101694	0.331686
MER2B:MER2_type:DNA	93.0437	94.4837	91.6036	0.969518	-0.0446608	1	1
MER31-int:ERV1:LTR	8.14795	7.46978	8.82612	1.18158	0.240713	1	1
MER31A:ERV1:LTR	68.2922	68.403	68.1813	0.996759	-0.00468357	1	1
MER31B:ERV1:LTR	49.0784	55.3876	42.7693	0.772182	-0.372987	0.46867	0.896582
MER33:MER1_type:DNA	494.333	490.184	498.482	1.01693	0.0242174	0.873186	1
MER34-int:ERV1:LTR	3.9204	2.78988	5.05091	1.81044	0.856337	0.895048	1
MER34:ERV1:LTR	60.9494	76.9058	44.9931	0.585042	-0.773388	0.00790317	0.041834
MER34A1:ERV1:LTR	56.174	71.9345	40.4135	0.561809	-0.831847	0.00441072	0.0249412
MER34A:ERV1:LTR	50.5086	63.9197	37.0975	0.580376	-0.784941	0.0314464	0.134543
MER34B-int:ERV1:LTR	2.36259	3.46574	1.25944	0.363397	-1.46038	0.349615	0.760208
MER3:MER1_type:DNA	578.787	644.319	513.255	0.796585	-0.328099	0.0113866	0.0572533
MER44A:MER2_type:DNA	170.692	160.242	181.142	1.13043	0.176871	0.48323	0.91149
MER44B:MER2_type:DNA	356.139	399.79	312.489	0.781632	-0.355438	0.0134416	0.0659136
MER44C:MER2_type:DNA	86.1134	89.6408	82.5861	0.9213	-0.118257	0.621897	1
MER44D:MER2_type:DNA	71.4317	80.0056	62.8579	0.785668	-0.348008	0.179447	0.493621
MER45A:Tip100:DNA	81.1664	79.2595	83.0733	1.04812	0.0677995	0.941788	1
MER45B:Tip100:DNA	36.3526	53.4545	19.2507	0.360132	-1.4734	7.06e-05	0.000558205
MER45C:Tip100:DNA	10.2808	14.7608	5.80083	0.392988	-1.34744	0.0960905	0.317522
MER45R:Tip100:DNA	39.5335	42.0308	37.0362	0.88117	-0.182508	1	1
MER46C:MER2_type:DNA	265.773	253.686	277.86	1.09529	0.131316	1	1
MER47A:MER2_type:DNA	12.2588	16.9832	7.53433	0.443634	-1.17256	0.0450228	0.178663
MER47B:MER2_type:DNA	62.5769	57.3953	67.7585	1.18056	0.23947	0.562315	0.988856
MER49:ERV1:LTR	2.5756	2.98878	2.16243	0.723515	-0.466905	0.737954	1
MER4B-int:ERV1:LTR	3.94036	5.78314	2.09757	0.362704	-1.46313	0.358027	0.771113
MER50-int:ERV1:LTR	0.881039	0.761893	1.00018	1.31276	0.392606	1	1
MER50:ERV1:LTR	16.0335	14.494	17.573	1.21244	0.277907	0.861481	1
MER50B:ERV1:LTR	274.321	232.243	316.399	1.36236	0.446112	0.0142094	0.0690896
MER51-int:ERV1:LTR	3.31388	4.31815	2.30961	0.53486	-0.902766	0.537271	0.965775
MER52-int:ERV1:LTR	20.6446	32.5941	8.69519	0.266772	-1.90632	0.000117775	0.0009009
MER53:hAT:DNA	188.887	186.61	191.164	1.02441	0.0347888	0.962658	1
MER54A:ERVL:LTR	41.734	40.0953	43.3727	1.08174	0.113353	0.941012	1
MER54B:ERVL:LTR	16.907	18.3736	15.4403	0.840355	-0.250929	0.686334	1
MER57-int:ERV1:LTR	1.71092	2.89157	0.530271	0.183385	-2.44705	0.421064	0.84707
MER57A-int:ERV1:LTR	13.9823	15.17	12.7945	0.843408	-0.245698	0.578085	1
MER57C2:ERV1:LTR	34.8178	33.9257	35.7098	1.05259	0.073942	0.874756	1
MER57D:ERV1:LTR	26.9457	30.0008	23.8906	0.796333	-0.328556	1	1
MER57E1:ERV1:LTR	3.19592	3.49298	2.89886	0.829909	-0.268976	0.630376	1
MER57F:ERV1:LTR	11.8834	14.4014	9.36538	0.650309	-0.620803	0.314735	0.711803
MER58A:MER1_type:DNA	823.704	827.654	819.754	0.990454	-0.013838	0.781045	1
MER58B:MER1_type:DNA	654.243	647.218	661.269	1.02171	0.030986	0.990826	1
MER58C:MER1_type:DNA	129.223	135.625	122.82	0.90558	-0.143086	1	1
MER58D:MER1_type:DNA	20.2579	20.6346	19.8812	0.963493	-0.053654	0.760856	1
MER5A1:MER1_type:DNA	650.474	658.203	642.745	0.976515	-0.034286	0.694084	1
MER5A:MER1_type:DNA	1482.76	1480.26	1485.25	1.00337	0.00485795	1	1
MER5B:MER1_type:DNA	910.936	1004.56	817.313	0.813604	-0.297602	0.00984083	0.0505201
MER5C1:MER1_type:DNA	4.90351	6.02281	3.78421	0.628312	-0.670447	0.486507	0.914785
MER5C:MER1_type:DNA	16.0135	16.0744	15.9526	0.992426	-0.0109685	1	1
MER63A:AcHobo:DNA	89.1182	91.0564	87.18	0.957429	-0.0627621	0.697138	1
MER63B:AcHobo:DNA	77.989	73.2392	82.7388	1.12971	0.175948	0.734558	1
MER63C:AcHobo:DNA	119.893	113.764	126.022	1.10775	0.147632	0.658611	1
MER63D:AcHobo:DNA	54.693	59.7148	49.6713	0.831809	-0.265676	0.294377	0.682577
MER65-int:ERV1:LTR	6.11142	6.80509	5.41774	0.79613	-0.328923	0.554473	0.982861
MER65D:ERV1:LTR	3.69022	5.31971	2.06073	0.387375	-1.3682	0.166996	0.471285
MER66-int:ERV1:LTR	3.0565	1.84712	4.26587	2.30947	1.20756	0.701945	1
MER67A:ERV1:LTR	18.3176	21.419	15.2162	0.710408	-0.493281	0.297898	0.687503
MER67B:ERV1:LTR	32.8961	31.2264	34.5658	1.10694	0.14658	0.825319	1
MER67C:ERV1:LTR	61.2656	84.5407	37.9906	0.449376	-1.154	9.29e-05	0.000720421
MER67D:ERV1:LTR	7.46619	8.46897	6.46341	0.763187	-0.389892	0.630785	1
MER68-int:ERVL:LTR	31.6537	38.8068	24.5006	0.631349	-0.663491	0.10301	0.335028
MER68:ERVL:LTR	316.774	295.398	338.149	1.14473	0.195002	1	1
MER70-int:ERVL:LTR	1.65567	0.942764	2.36858	2.51238	1.32906	0.907778	1
MER70A:ERVL:LTR	14.4651	13.6349	15.2952	1.12177	0.16578	0.961416	1
MER70B:ERVL:LTR	21.1263	21.1928	21.0597	0.99372	-0.0090881	1	1
MER72B:ERV1:LTR	4.22393	3.87274	4.57511	1.18136	0.240451	1	1
MER73:ERVL:LTR	2.66928	1.70466	3.6339	2.13175	1.09204	0.812205	1
MER74A:ERVL:LTR	159.025	152.003	166.047	1.09239	0.12749	0.925293	1
MER74B:ERVL:LTR	53.0041	56.1788	49.8294	0.886978	-0.17303	1	1
MER74C:ERVL:LTR	2.48379	2.49142	2.47616	0.993875	-0.00886367	1	1
MER76:ERVL:LTR	33.942	25.6896	42.1944	1.64247	0.715867	0.147888	0.433306
MER77:ERVL:LTR	143.129	144.03	142.227	0.987486	-0.0181677	0.735936	1
MER81:AcHobo:DNA	74.2723	69.7145	78.8301	1.13076	0.177288	0.6369	1
MER82:MER2_type:DNA	280.905	298.535	263.274	0.881884	-0.181339	0.342876	0.750882
MER87:ERV1:LTR	2.29342	2.0076	2.57924	1.28474	0.361472	1	1
MER88:ERVL:LTR	14.4084	15.2945	13.5223	0.884131	-0.177668	0.667368	1
MER89-int:ERV1:LTR	3.02043	3.83434	2.20653	0.575466	-0.797198	0.446844	0.872294
MER89:ERV1:LTR	34.7204	41.1264	28.3144	0.688473	-0.538528	0.170306	0.477033
MER90:ERV1:LTR	14.8096	14.9055	14.7138	0.987139	-0.0186751	1	1
MER90a:ERV1:LTR	64.2143	89.1685	39.2602	0.440293	-1.18346	2.95e-05	0.000245203
MER91A:Tip100:DNA	25.8827	24.0391	27.7262	1.15338	0.205864	0.92604	1
MER91B:Tip100:DNA	25.9871	20.8537	31.1206	1.49233	0.577567	0.257281	0.625813
MER91C:Tip100:DNA	8.40854	9.97922	6.83786	0.685209	-0.545383	1	1
MER92B:ERV1:LTR	9.81366	15.6856	3.94176	0.251299	-1.99252	0.00401153	0.0228384
MER92C:ERV1:LTR	4.82279	4.75223	4.89335	1.0297	0.0422172	0.804831	1
MER94:AcHobo:DNA	54.6608	52.1659	57.1556	1.09565	0.131789	1	1
MER95:ERV:LTR	2.07737	2.31055	1.84419	0.798161	-0.325248	1	1
MER96:hAT:DNA	3.46791	3.35052	3.5853	1.07007	0.0977109	1	1
MER96B:hAT:DNA	166.7	162.085	171.316	1.05696	0.0799152	0.675661	1
MER97a:MER1_type:DNA	1.26492	1.42658	1.10326	0.773362	-0.370784	1	1
MER97b:MER1_type:DNA	2.76216	2.68583	2.8385	1.05684	0.0797603	0.841797	1
MER97c:MER1_type:DNA	17.5374	21.7987	13.2762	0.609035	-0.715403	0.147907	0.433306
MER99:hAT:DNA	18.0484	19.244	16.8528	0.875745	-0.191418	0.715859	1
MERVK26-int:ERVK:LTR	92.2441	89.7383	94.7498	1.05585	0.0783984	0.890086	1
MERVL-int:ERVL:LTR	22350.7	23305.2	21396.2	0.918085	-0.1233	0.309583	0.703352
MERVL_2A-int:ERVL:LTR	1284.54	1299.86	1269.21	0.97642	-0.0344265	0.656701	1
MIR3:MIR:SINE	2775.96	2782.63	2769.3	0.995212	-0.0069241	0.792744	1
MIR:MIR:SINE	6634.85	6860.3	6409.4	0.934275	-0.0980814	0.36072	0.774192
MIRb:MIR:SINE	10022.9	9611.42	10434.4	1.08563	0.118528	0.503161	0.932724
MIRc:MIR:SINE	4818.05	4814.51	4821.59	1.00147	0.00211805	0.819479	1
MIRm:MIR:SINE	1940.89	2015.08	1866.71	0.926371	-0.110338	1	1
MLT-int:MaLR:LTR	274.768	250.908	298.628	1.19019	0.251194	0.187759	0.508933
MLT1-int:MaLR:LTR	70.8923	68.4098	73.3748	1.07258	0.101081	1	1
MLT1A-int:MaLR:LTR	3.54746	5.29933	1.79559	0.338834	-1.56135	0.196373	0.523876
MLT1A0-int:MaLR:LTR	44.6257	45.2751	43.9763	0.971313	-0.0419917	0.680497	1
MLT1A0:MaLR:LTR	810.683	919.986	701.381	0.762381	-0.391415	0.00804215	0.0425085
MLT1A1-int:MaLR:LTR	17.5131	19.3549	15.6712	0.809677	-0.304582	0.392345	0.811326
MLT1A1:MaLR:LTR	1256.39	1236.29	1276.5	1.03252	0.0461762	1	1
MLT1A:MaLR:LTR	345.332	376.755	313.909	0.833192	-0.263278	0.242001	0.600957
MLT1B-int:MaLR:LTR	37.5331	39.4488	35.6173	0.902875	-0.147402	0.579517	1
MLT1B:MaLR:LTR	965.942	1010.65	921.24	0.911536	-0.133628	0.286518	0.671012
MLT1C-int:MaLR:LTR	28.977	28.588	29.366	1.02721	0.0387357	0.931471	1
MLT1C:MaLR:LTR	784.896	833.043	736.749	0.884407	-0.177218	0.213135	0.551709
MLT1D-int:MaLR:LTR	33.7465	37.274	30.219	0.810724	-0.302717	0.435672	0.861948
MLT1D:MaLR:LTR	911.833	981.849	841.818	0.85738	-0.221993	0.173865	0.483304
MLT1E1-int:MaLR:LTR	1.04623	1.46499	0.627473	0.428312	-1.22327	0.797052	1
MLT1E1:MaLR:LTR	48.3836	52.7717	43.9955	0.833694	-0.26241	0.457663	0.884411
MLT1E1A:MaLR:LTR	111.427	119.19	103.663	0.869733	-0.201356	1	1
MLT1E2-int:MaLR:LTR	10.1941	13.4518	6.93644	0.515651	-0.955534	0.18969	0.512445
MLT1E2:MaLR:LTR	195.798	224.023	167.572	0.748012	-0.418866	0.0127434	0.0629602
MLT1E3-int:MaLR:LTR	3.04915	1.88553	4.21278	2.23427	1.1598	0.765066	1
MLT1E3:MaLR:LTR	445.283	555.165	335.401	0.604147	-0.727028	0.000140488	0.0010632
MLT1E:MaLR:LTR	67.6781	75.0045	60.3516	0.80464	-0.313585	0.330193	0.733059
MLT1F-int:MaLR:LTR	104.125	108.358	99.8917	0.921866	-0.117371	0.545048	0.97253
MLT1F1-int:MaLR:LTR	3.79889	5.2292	2.36858	0.452954	-1.14256	0.194293	0.520141
MLT1F1:MaLR:LTR	154.238	176.99	131.487	0.742907	-0.428747	0.0272178	0.119731
MLT1F2-int:MaLR:LTR	14.5345	15.308	13.761	0.89894	-0.153703	0.732013	1
MLT1F2:MaLR:LTR	271.494	279.353	263.635	0.943735	-0.0835465	0.51621	0.94642
MLT1F:MaLR:LTR	140.642	155.209	126.075	0.81229	-0.299933	0.12142	0.375503
MLT1G-int:MaLR:LTR	2.51612	3.55626	1.47598	0.415036	-1.26869	0.57852	1
MLT1G1-int:MaLR:LTR	1.39857	0.904356	1.89279	2.09297	1.06555	1	1
MLT1G1:MaLR:LTR	235.038	233.397	236.679	1.01406	0.0201469	0.973405	1
MLT1G3-int:MaLR:LTR	4.43498	5.13884	3.73111	0.72606	-0.46184	0.509665	0.939175
MLT1G3:MaLR:LTR	114.615	109.462	119.769	1.09416	0.129828	0.686458	1
MLT1G:MaLR:LTR	106.035	109.649	102.42	0.934067	-0.0984019	0.604126	1
MLT1H-int:MaLR:LTR	95.6565	89.6389	101.674	1.13426	0.181756	1	1
MLT1H1-int:MaLR:LTR	1.78794	2.31055	1.26532	0.547627	-0.868734	1	1
MLT1H1:MaLR:LTR	79.0601	94.2757	63.8446	0.677212	-0.562322	0.0228536	0.103359
MLT1H2-int:MaLR:LTR	3.00446	4.53743	1.47148	0.324298	-1.62461	0.222193	0.568433
MLT1H2:MaLR:LTR	74.5944	75.0182	74.1705	0.9887	-0.0163946	1	1
MLT1H:MaLR:LTR	272.11	249.286	294.933	1.18311	0.242583	0.269449	0.643698
MLT1I-int:MaLR:LTR	2.73728	1.30451	4.17005	3.19665	1.67656	0.591508	1
MLT1I:MaLR:LTR	232.711	244.12	221.302	0.906531	-0.141571	1	1
MLT1J-int:MaLR:LTR	30.5334	32.6641	28.4026	0.869536	-0.201682	0.546611	0.974373
MLT1J1-int:MaLR:LTR	22.9862	22.2011	23.7713	1.07073	0.0985912	1	1
MLT1J1:MaLR:LTR	88.8396	104.386	73.2928	0.70213	-0.51019	0.0436885	0.174801
MLT1J2-int:MaLR:LTR	6.961	6.38455	7.53744	1.18057	0.239489	0.893088	1
MLT1J2:MaLR:LTR	78.9661	84.4954	73.4369	0.869122	-0.202369	0.368979	0.784094
MLT1J:MaLR:LTR	508.102	503.521	512.683	1.0182	0.0260168	1	1
MLT1K:MaLR:LTR	383.414	448.583	318.245	0.709445	-0.495237	0.000989055	0.00642903
MLT1L:MaLR:LTR	122.349	133.417	111.28	0.834076	-0.261749	0.207337	0.543376
MLT1M:MaLR:LTR	93.5018	83.9892	103.015	1.22652	0.294572	0.443913	0.871375
MLT1N2:MaLR:LTR	63.7379	66.409	61.0668	0.919556	-0.12099	0.649426	1
MLT2B1:ERVL:LTR	108.697	113.97	103.424	0.907475	-0.140071	1	1
MLT2B2:ERVL:LTR	105.02	111.395	98.6445	0.88554	-0.17537	0.389408	0.808229
MLT2B3:ERVL:LTR	99.8102	106.233	93.3873	0.879078	-0.185936	1	1
MLT2B4:ERVL:LTR	161.742	179.612	143.871	0.801012	-0.320105	0.413021	0.837197
MLT2B5:ERVL:LTR	14.4554	13.6666	15.2442	1.11543	0.157604	0.919788	1
MLT2C1:ERVL:LTR	48.872	49.5252	48.2188	0.973621	-0.0385678	1	1
MLT2C2:ERVL:LTR	30.3405	35.142	25.539	0.726738	-0.460492	0.227328	0.576041
MLT2D:ERVL:LTR	87.2908	102.562	72.02	0.702212	-0.510022	0.0424893	0.170784
MLT2E:ERVL:LTR	3.47439	2.42814	4.52064	1.86177	0.896673	0.899468	1
MLT2F:ERVL:LTR	107.148	118.363	95.9326	0.810498	-0.303119	0.147677	0.43277
MMAR1:Mariner:DNA	74.3459	75.5381	73.1537	0.968434	-0.0462738	0.653659	1
MMERGLN-int:ERV1:LTR	1095.53	988.628	1202.43	1.21626	0.282457	0.0165486	0.0788372
MMERVK10C-int:ERVK:LTR	3401.65	3025.87	3777.43	1.24838	0.320054	0.0184761	0.0867834
MMETn-int:ERVK:LTR	3692.5	3200.37	4184.64	1.30755	0.386866	0.240277	0.598419
MMSAT4:Satellite:Satellite	991.457	938.166	1044.75	1.11361	0.15524	1	1
MMTV-int:ERVK:LTR	25.8889	25.1605	26.6174	1.0579	0.0812099	1	1
MMVL30-int:ERV1:LTR	3315.68	3701.21	2930.15	0.791673	-0.337023	0.00196878	0.0120599
MT-int:MaLR:LTR	442.899	451.734	434.064	0.960884	-0.0575654	1	1
MT2A:ERVL:LTR	1727.72	1712.85	1742.58	1.01735	0.0248231	0.941776	1
MT2B2:ERVL:LTR	657.831	702.092	613.57	0.873916	-0.194434	0.150592	0.43869
MT2B:ERVL:LTR	2250.71	2645.81	1855.61	0.70134	-0.511815	0.00216564	0.0131737
MT2C_Mm:ERVL:LTR	289.939	291.393	288.486	0.990022	-0.0144673	1	1
MT2_Mm:ERVL:LTR	4005.83	5416.49	2595.18	0.479126	-1.06152	0.000202141	0.00148509
MTA_Mm-int:MaLR:LTR	15734.1	17399.6	14068.6	0.808556	-0.30658	0.00135119	0.0085976
MTA_Mm:MaLR:LTR	14361.2	22780.7	5941.64	0.26082	-1.93888	2.96e-11	4.01e-10
MTB-int:MaLR:LTR	270.625	268.806	272.445	1.01354	0.0193999	1	1
MTB:MaLR:LTR	1532.76	2036.73	1028.8	0.505123	-0.985295	3.91e-06	3.6e-05
MTB_Mm-int:MaLR:LTR	110.898	140.31	81.4852	0.58075	-0.78401	0.000261474	0.00188855
MTB_Mm:MaLR:LTR	1212.92	1669.82	756.031	0.452762	-1.14318	6.23e-20	1.37e-18
MTC-int:MaLR:LTR	647.346	649.581	645.112	0.993121	-0.00995875	1	1
MTC:MaLR:LTR	4090.42	4781.74	3399.1	0.71085	-0.492383	0.000531848	0.0036575
MTD-int:MaLR:LTR	274.676	293.622	255.73	0.87095	-0.199338	1	1
MTD:MaLR:LTR	6700.06	7623.77	5776.36	0.757678	-0.400344	0.0164552	0.0784738
MTE-int:MaLR:LTR	738.176	752.741	723.61	0.9613	-0.056941	1	1
MTE2a-int:MaLR:LTR	99.1373	101.332	96.943	0.956692	-0.0638741	1	1
MTE2a:MaLR:LTR	3352.71	4242.67	2462.75	0.580471	-0.784705	4.09e-06	3.75e-05
MTE2b-int:MaLR:LTR	60.0745	69.2893	50.8598	0.734021	-0.446106	0.0874427	0.295422
MTE2b:MaLR:LTR	1419.1	1607.29	1230.9	0.765824	-0.384916	0.00057753	0.0039451
MTEa-int:MaLR:LTR	190.009	209.181	170.836	0.816689	-0.292141	0.130359	0.395898
MTEa:MaLR:LTR	3020.9	3462.87	2578.93	0.744736	-0.425198	0.000499255	0.00345013
MTEb-int:MaLR:LTR	139.24	158.582	119.897	0.756055	-0.403436	0.0343365	0.144536
MTEb:MaLR:LTR	1272.72	1342.01	1203.43	0.896737	-0.157244	1	1
MURVY-LTR:ERV1:LTR	105.14	111.616	98.664	0.883957	-0.177952	0.480242	0.909025
MURVY-int:ERV1:LTR	19.1966	24.896	13.4972	0.542143	-0.883255	0.0926555	0.307775
MYSERV-int:ERVK:LTR	255.941	270.137	241.745	0.894898	-0.160205	0.463079	0.891122
MYSERV16_I-int:ERVK:LTR	341.557	365.493	317.62	0.869017	-0.202543	0.167994	0.473301
MYSERV6-int:ERVK:LTR	830.606	851.417	809.794	0.951114	-0.0723099	0.515106	0.945239
MamGyp-int:Gypsy:LTR	2.7699	2.0076	3.53221	1.75941	0.815095	0.838201	1
MamGypLTR1a:Gypsy:LTR	7.32657	6.21722	8.43593	1.35686	0.440277	0.832021	1
MamGypLTR1b:Gypsy:LTR	16.7966	17.0555	16.5377	0.969639	-0.0444797	1	1
MamGypLTR1c:Gypsy:LTR	17.9631	15.005	20.9212	1.39428	0.479518	0.537737	0.965995
MamGypLTR1d:Gypsy:LTR	81.3883	94.5174	68.2592	0.722186	-0.469557	0.0529663	0.202326
MamGypLTR2:Gypsy:LTR	320.108	265.766	374.451	1.40895	0.494623	0.00321537	0.018729
MamGypLTR2b:Gypsy:LTR	6.64413	7.60988	5.67838	0.746185	-0.422394	1	1
MamGypLTR2c:Gypsy:LTR	6.98382	8.33336	5.63427	0.676111	-0.564669	0.526429	0.955536
MamGypLTR3:Gypsy:LTR	12.3419	11.6138	13.07	1.12539	0.170427	0.969182	1
MamRep1161:TcMar:DNA	24.9907	29.022	20.9594	0.722191	-0.469547	0.261733	0.632707
MamRep137:TcMar:DNA	32.6008	40.95	24.2516	0.592224	-0.755785	0.0413816	0.167577
MamRep1879:hAT:DNA	11.8176	15.9681	7.66699	0.480144	-1.05846	0.2786	0.658506
MamRep1894:hAT:DNA	4.63298	5.51861	3.74736	0.679041	-0.55843	1	1
MamRep38:hAT:DNA	53.6479	89.5211	17.7747	0.198553	-2.3324	8.02e-08	8.51e-07
MamRep4096:hAT:DNA	7.20642	11.0441	3.36877	0.30503	-1.71298	0.040128	0.163472
MamRep434:TcMar:DNA	162.483	156.529	168.437	1.07607	0.105776	1	1
MamRep488:hAT:DNA	0.837832	0.361742	1.31392	3.6322	1.86084	1	1
MamRep564:MamRep564:Unknown	14.0703	14.3901	13.7506	0.955559	-0.065583	0.836868	1
MamRep605:MamRep605:Unknown	123.972	123.926	124.017	1.00073	0.00105552	0.846314	1
MuLV-int:ERV1:LTR	3134.71	2585.97	3683.46	1.42441	0.51036	0.00454409	0.0256049
MuRRS-int:ERV1:LTR	190.96	206.732	175.188	0.847416	-0.238858	1	1
MuRRS4-int:ERV1:LTR	497.107	510.328	483.885	0.948185	-0.0767589	0.505314	0.935207
MurERV4-int:ERVK:LTR	955.34	922.392	988.287	1.07144	0.0995503	1	1
MurERV4_19-int:ERVK:LTR	158.028	171.369	144.686	0.844295	-0.244181	0.163753	0.464914
MurSatRep1:MurSatRep1:Unknown	2699.73	2791.04	2608.42	0.934569	-0.0976271	0.442095	0.869298
MusHAL1:L1:LINE	541.775	645.88	437.67	0.677633	-0.561424	5.06e-05	0.000408886
ORR1A0-int:MaLR:LTR	3329.61	3116.88	3542.33	1.1365	0.184593	1	1
ORR1A0:MaLR:LTR	1405.15	2052.41	757.884	0.369265	-1.43727	1.33e-39	5.69e-38
ORR1A1-int:MaLR:LTR	437.257	413.152	461.361	1.11669	0.159225	0.390895	0.809752
ORR1A1:MaLR:LTR	760.105	883.539	636.672	0.720592	-0.472745	0.0194685	0.0906575
ORR1A2-int:MaLR:LTR	537.373	545.233	529.513	0.971169	-0.0422064	1	1
ORR1A2:MaLR:LTR	2609.58	2952.9	2266.26	0.76747	-0.381818	0.0204111	0.0941596
ORR1A3-int:MaLR:LTR	363.057	370.63	355.484	0.959134	-0.0601952	1	1
ORR1A3:MaLR:LTR	618.631	728.794	508.467	0.697682	-0.519358	0.00266763	0.015896
ORR1A4-int:MaLR:LTR	495.475	537.394	453.557	0.843993	-0.244697	0.0752894	0.264335
ORR1A4:MaLR:LTR	1025.37	1160.57	890.174	0.767017	-0.38267	0.0324054	0.137794
ORR1B1-int:MaLR:LTR	645.807	649.935	641.679	0.987297	-0.018444	1	1
ORR1B1:MaLR:LTR	2106.15	2290.57	1921.73	0.838972	-0.253306	0.0290214	0.125748
ORR1B2-int:MaLR:LTR	92.9058	108.982	76.8293	0.704971	-0.504364	0.0322924	0.137491
ORR1B2:MaLR:LTR	947.019	1011.55	882.486	0.872408	-0.196925	0.326258	0.72741
ORR1C1-int:MaLR:LTR	102.633	113.716	91.5502	0.805074	-0.312807	0.123944	0.380819
ORR1C1:MaLR:LTR	1016.95	1209.52	824.387	0.681584	-0.553036	1.53e-06	1.46e-05
ORR1C2-int:MaLR:LTR	115.558	120.687	110.43	0.915016	-0.128131	0.509088	0.938884
ORR1C2:MaLR:LTR	1335.12	1343.43	1326.82	0.987639	-0.0179448	1	1
ORR1D-int:MaLR:LTR	52.5174	48.2366	56.7981	1.17749	0.235714	0.49273	0.922125
ORR1D1-int:MaLR:LTR	288.063	310.628	265.497	0.85471	-0.226492	0.361596	0.775078
ORR1D1:MaLR:LTR	2669.97	2854.48	2485.46	0.870722	-0.199717	0.0785848	0.272345
ORR1D2-int:MaLR:LTR	233.909	242.603	225.216	0.928332	-0.107287	0.466737	0.894655
ORR1D2:MaLR:LTR	1652.02	1819.51	1484.52	0.815891	-0.293553	0.0256651	0.114179
ORR1E-int:MaLR:LTR	162.438	178.396	146.479	0.821089	-0.284389	0.127871	0.390407
ORR1E:MaLR:LTR	3013.62	3507.03	2520.22	0.718619	-0.476701	0.000283152	0.00203473
ORSL-2a:Tip100:DNA	2.12206	0.761893	3.48222	4.57049	2.19235	0.449365	0.87545
ORSL-2b:Tip100:DNA	30.2322	25.8116	34.6528	1.34252	0.424949	0.385321	0.804366
ORSL:Tip100:DNA	34.2759	33.0212	35.5305	1.07599	0.105665	1	1
PB1:Alu:SINE	2498.24	2481	2515.48	1.0139	0.0199152	1	1
PB1D10:Alu:SINE	13637.2	13705.9	13568.6	0.989982	-0.0145259	0.753232	1
PB1D7:Alu:SINE	5563.07	5848.46	5277.68	0.902405	-0.148153	0.308872	0.70236
PB1D9:Alu:SINE	7179.16	7992.31	6366.01	0.796517	-0.328222	0.0526252	0.201358
RCHARR1:MER1_type:DNA	825.783	882.793	768.773	0.870841	-0.199519	0.213391	0.552295
RLTR10-int:ERVK:LTR	3452.74	3373.87	3531.61	1.04675	0.0659215	0.591913	1
RLTR10:ERVK:LTR	929.559	879.45	979.668	1.11396	0.155692	0.597753	1
RLTR10A:ERVK:LTR	125.388	182.063	68.7132	0.377415	-1.40578	2.83e-11	3.85e-10
RLTR10B2:ERVK:LTR	91.7029	120.653	62.7532	0.520114	-0.9431	0.314828	0.711924
RLTR10B:ERVK:LTR	60.5702	63.5831	57.5572	0.905228	-0.143647	1	1
RLTR10C:ERVK:LTR	702.783	929.294	476.273	0.51251	-0.964348	4.64e-15	7.96e-14
RLTR10D:ERVK:LTR	76.8163	129.207	24.4254	0.18904	-2.40323	1.77e-19	3.79e-18
RLTR10E:ERVK:LTR	117.997	113.954	122.041	1.07097	0.0989146	0.676118	1
RLTR11A2:ERVK:LTR	786.551	767.223	805.879	1.05038	0.0709168	0.782104	1
RLTR11A:ERVK:LTR	510.225	516.527	503.924	0.975599	-0.0356391	0.633812	1
RLTR11B:ERVK:LTR	273.41	305.467	241.353	0.790111	-0.339872	0.17623	0.487781
RLTR12A:ERVK:LTR	107.767	115.206	100.328	0.870858	-0.199491	0.311876	0.7074
RLTR12B:ERVK:LTR	423.413	454.221	392.605	0.864348	-0.210315	0.316953	0.715146
RLTR13A2:ERVK:LTR	247.042	271.636	222.448	0.818921	-0.288204	0.400617	0.821374
RLTR13A3:ERVK:LTR	246.944	268.706	225.181	0.838021	-0.254941	0.175886	0.487231
RLTR13A:ERVK:LTR	343.02	358.105	327.935	0.915752	-0.126972	0.560962	0.987793
RLTR13B1:ERVK:LTR	113.53	120.069	106.991	0.891079	-0.166376	1	1
RLTR13B2:ERVK:LTR	64.8073	38.7456	90.8691	2.34528	1.22976	0.00026363	0.00190188
RLTR13B3:ERVK:LTR	58.8615	53.1672	64.5557	1.2142	0.280008	0.733013	1
RLTR13B4:ERVK:LTR	44.8347	48.0626	41.6067	0.865677	-0.2081	0.493321	0.92239
RLTR13C1:ERVK:LTR	111.56	110.861	112.258	1.0126	0.0180691	0.929638	1
RLTR13C2:ERVK:LTR	446.855	415.251	478.458	1.15221	0.204409	0.807345	1
RLTR13D1:ERVK:LTR	94.8668	105.751	83.9825	0.794151	-0.332514	0.172715	0.481293
RLTR13D2:ERVK:LTR	76.6886	77.0192	76.358	0.991416	-0.0124381	0.872626	1
RLTR13D3:ERVK:LTR	101.132	112.93	89.3336	0.791054	-0.338152	0.126667	0.387566
RLTR13D4:ERVK:LTR	33.2873	41.0901	25.4846	0.620211	-0.689168	0.0808887	0.278603
RLTR13D5:ERVK:LTR	72.8716	80.2383	65.5049	0.816379	-0.292688	0.305187	0.696837
RLTR13D6:ERVK:LTR	116.269	146.407	86.1312	0.588298	-0.765381	0.00348266	0.0201455
RLTR14-int:ERV1:LTR	393.355	291.148	495.563	1.7021	0.767316	0.110009	0.350234
RLTR14:ERV1:LTR	284.905	293.989	275.821	0.938201	-0.0920311	1	1
RLTR15:ERVK:LTR	756.477	767.072	745.882	0.972376	-0.0404133	0.753944	1
RLTR16:ERVK:LTR	295.766	301.009	290.523	0.965163	-0.051155	0.575976	1
RLTR17:ERVK:LTR	395.229	499.011	291.447	0.58405	-0.775835	8.57e-08	9.07e-07
RLTR18-int:ERVK:LTR	49.0867	46.2132	51.9601	1.12436	0.1691	0.998349	1
RLTR18:ERVK:LTR	378.537	380.978	376.095	0.987183	-0.01861	0.735536	1
RLTR18B:ERVK:LTR	398.419	396.643	400.195	1.00895	0.0128597	0.917733	1
RLTR19-int:ERVK:LTR	230.402	230.58	230.225	0.998464	-0.0022184	1	1
RLTR19:ERVK:LTR	100.41	118.921	81.8993	0.688689	-0.538076	0.0162779	0.0777289
RLTR19A:ERVK:LTR	49.1969	44.71	53.6838	1.20071	0.263889	0.616277	1
RLTR19B:ERVK:LTR	15.536	18.1272	12.9448	0.714108	-0.485785	0.319585	0.718265
RLTR19C:ERVK:LTR	39.6817	40.5474	38.8159	0.957297	-0.0629615	0.962051	1
RLTR1:ERV1:LTR	39.6294	49.4936	29.7651	0.601394	-0.733618	0.1054	0.340632
RLTR1B-int:ERV1:LTR	314.008	289.612	338.403	1.16847	0.224622	0.163385	0.464084
RLTR1B:ERV1:LTR	258.399	307.815	208.983	0.678925	-0.558677	0.000501265	0.00346272
RLTR1C:ERV1:LTR	130.064	146.185	113.942	0.779436	-0.359497	1	1
RLTR1D:ERV1:LTR	425.562	442.764	408.36	0.922295	-0.116699	0.545732	0.973432
RLTR20A1:ERVK:LTR	37.5249	39.4059	35.644	0.904533	-0.144755	0.625608	1
RLTR20A2:ERVK:LTR	110.842	107.262	114.422	1.06676	0.093229	0.752541	1
RLTR20A:ERVK:LTR	86.7327	86.9306	86.5347	0.995446	-0.00658449	1	1
RLTR20B1:ERVK:LTR	782.216	790.299	774.133	0.979544	-0.0298184	0.704495	1
RLTR20B2:ERVK:LTR	60.1753	64.5322	55.8184	0.864968	-0.209281	0.466356	0.894573
RLTR20B3:ERVK:LTR	262.565	252.757	272.374	1.07761	0.10784	0.844005	1
RLTR20C:ERVK:LTR	142.402	152.08	132.724	0.872723	-0.196404	1	1
RLTR20D:ERVK:LTR	116.003	126.908	105.098	0.82814	-0.272054	1	1
RLTR21:ERVK:LTR	247.454	267.996	226.911	0.846695	-0.240086	0.113364	0.357262
RLTR22_Mur:ERVK:LTR	382.883	411.84	353.926	0.859377	-0.218637	0.108151	0.346781
RLTR22_Mus:ERVK:LTR	160.444	163.024	157.863	0.968342	-0.0464121	0.660524	1
RLTR23:ERV1:LTR	279.998	330.358	229.638	0.695119	-0.524669	0.00084195	0.00556729
RLTR24:ERV1:LTR	248.117	247.95	248.284	1.00135	0.00194016	1	1
RLTR25A:ERVK:LTR	678.509	736.191	620.827	0.843297	-0.245887	0.0393242	0.160875
RLTR25B:ERVK:LTR	426.991	502.309	351.672	0.700111	-0.514345	0.000188101	0.00138971
RLTR26:ERVK:LTR	258.47	256.184	260.756	1.01785	0.025523	1	1
RLTR27:ERVK:LTR	95.0359	117.528	72.5437	0.617246	-0.696082	1	1
RLTR28:ERVL:LTR	474.328	557.152	391.504	0.702688	-0.509044	0.000393683	0.0027716
RLTR28B:ERVL:LTR	79.1982	70.5623	87.8341	1.24477	0.315884	0.350857	0.762187
RLTR30:ERV1:LTR	65.1406	54.02	76.2612	1.41172	0.497455	0.137601	0.410902
RLTR31A_Mm:ERVK:LTR	156.02	163.968	148.072	0.903056	-0.147113	0.485112	0.913354
RLTR31B_Mm:ERVK:LTR	35.3563	38.5513	32.1614	0.834249	-0.26145	0.377267	0.795808
RLTR31_Mm:ERVK:LTR	96.7168	112.399	81.035	0.720961	-0.472006	0.0551611	0.208514
RLTR31_Mur:ERVK:LTR	65.6315	53.2285	78.0345	1.46603	0.551911	0.0895001	0.300222
RLTR33:ERVK:LTR	411.577	455.869	367.285	0.80568	-0.311721	0.0335082	0.141809
RLTR3_Mm:ERVK:LTR	4.94183	6.25563	3.62803	0.579962	-0.785969	0.309552	0.703352
RLTR40:ERVK:LTR	291.477	300.491	282.464	0.940008	-0.0892545	0.466634	0.894655
RLTR41:ERV1:LTR	325.254	308.863	341.646	1.10614	0.145536	0.663182	1
RLTR42-int:ERVK:LTR	238.757	252.107	225.406	0.894088	-0.161512	1	1
RLTR42:ERVK:LTR	25.8627	26.0875	25.638	0.982768	-0.0250774	1	1
RLTR43A:ERVK:LTR	6.06283	3.91352	8.21214	2.0984	1.06929	0.469056	0.896619
RLTR44-int:ERVK:LTR	71.2281	65.0642	77.3921	1.18947	0.250323	1	1
RLTR44A:ERVK:LTR	28.7556	24.202	33.3093	1.3763	0.460798	0.343246	0.751243
RLTR44B:ERVK:LTR	15.7741	18.6992	12.849	0.687141	-0.541322	1	1
RLTR44C:ERVK:LTR	74.1685	71.5725	76.7644	1.07254	0.101032	0.812539	1
RLTR44D:ERVK:LTR	10.5788	16.167	4.99055	0.308687	-1.69578	0.0199904	0.0925253
RLTR44E:ERVK:LTR	11.1272	11.5279	10.7265	0.930485	-0.103945	1	1
RLTR45-int:ERVK:LTR	406.842	332.843	480.84	1.44465	0.530717	0.0502531	0.194395
RLTR45:ERVK:LTR	199.103	237.146	161.061	0.679167	-0.558162	0.0335821	0.142029
RLTR46:ERVK:LTR	122.468	151.368	93.5684	0.61815	-0.69397	0.00100028	0.0064951
RLTR47_MM:ERV1:LTR	32.9756	38.5738	27.3773	0.709739	-0.494639	0.197147	0.525184
RLTR4_MM-int:ERV1:LTR	29720.6	24537.2	34904.1	1.4225	0.508427	0.00860817	0.0451371
RLTR4_Mm:ERV1:LTR	11604.3	18706.4	4502.17	0.240675	-2.05484	8.61e-107	1.88e-104
RLTR5_Mm:ERV1:LTR	6.12297	6.46137	5.78457	0.895255	-0.159629	1	1
RLTR6-int:ERV1:LTR	1303.06	1323.2	1282.92	0.969561	-0.044597	1	1
RLTR6_Mm:ERV1:LTR	1435.76	1889.38	982.142	0.519822	-0.94391	7.56e-12	1.07e-10
RLTR8:ERVK:LTR	53.7991	53.4137	54.1845	1.01443	0.0206686	1	1
RLTR9A2:ERVK:LTR	16.6922	28.2804	5.104	0.180479	-2.4701	2.17e-05	0.00018405
RLTR9A:ERVK:LTR	211.015	240.942	181.089	0.751587	-0.411988	0.013583	0.0665008
RLTR9B2:ERVK:LTR	38.6722	49.8622	27.4822	0.551162	-0.859451	0.0239625	0.107492
RLTR9B:ERVK:LTR	48.4239	52.4441	44.4036	0.846686	-0.240101	0.353312	0.765737
RLTR9C:ERVK:LTR	95.5052	131.206	59.8042	0.455804	-1.13352	1.22e-06	1.18e-05
RLTR9D:ERVK:LTR	63.3382	73.6008	53.0757	0.72113	-0.47167	0.111254	0.352902
RLTR9E:ERVK:LTR	103.087	146.882	59.2916	0.403667	-1.30876	7.16e-09	8.27e-08
RLTR9F:ERVK:LTR	57.8729	99.1363	16.6095	0.167542	-2.57741	6.12e-05	0.00048778
RLTRETN_Mm:ERVK:LTR	541.614	743.725	339.504	0.456492	-1.13134	1.6e-06	1.53e-05
RMER10A:ERVL:LTR	582.405	570.159	594.651	1.04296	0.0606787	0.694243	1
RMER10B:ERVL:LTR	339.275	412.42	266.13	0.64529	-0.631981	1.75e-05	0.000148979
RMER12:ERVK:LTR	1010.25	1030.15	990.344	0.961358	-0.0568545	0.491031	0.919691
RMER12B:ERVK:LTR	7974.46	9503.8	6445.12	0.678163	-0.560297	1	1
RMER13A:ERVK:LTR	347.313	358.575	336.05	0.937181	-0.0936005	1	1
RMER13B:ERVK:LTR	170.883	189.318	152.449	0.805251	-0.31249	1	1
RMER15-int:ERVL:LTR	322.073	341.19	302.957	0.887941	-0.171464	1	1
RMER15:ERVL:LTR	1752.52	1887.21	1617.83	0.857263	-0.222191	1	1
RMER16-int:ERVK:LTR	1336.21	1234.83	1437.6	1.16421	0.219351	1	1
RMER16:ERVK:LTR	292.594	347.977	237.211	0.681685	-0.552823	0.000393159	0.00277004
RMER17A-int:ERVK:LTR	27.1733	25.1898	29.1567	1.15748	0.210984	0.840062	1
RMER17A2:ERVK:LTR	161.38	183.72	139.039	0.756796	-0.402023	1	1
RMER17A:ERVK:LTR	169.509	226.854	112.164	0.49443	-1.01616	3.15e-08	3.45e-07
RMER17B:ERVK:LTR	1057.96	1270.82	845.104	0.665007	-0.588558	0.00201839	0.0123474
RMER17C-int:ERVK:LTR	203.22	238.181	168.258	0.706431	-0.501379	0.0202806	0.0936092
RMER17C:ERVK:LTR	486.171	568.291	404.05	0.710992	-0.492095	1	1
RMER17D2:ERVK:LTR	220.396	325.027	115.765	0.356171	-1.48936	1.21e-18	2.5e-17
RMER17D:ERVK:LTR	405.974	630.454	181.494	0.287879	-1.79646	5.45e-38	2.25e-36
RMER19A:ERVK:LTR	345.758	405.747	285.769	0.704303	-0.505732	0.0541607	0.20582
RMER19B:ERVK:LTR	1196.83	1301.42	1092.25	0.839279	-0.252778	0.0208097	0.0957571
RMER19C:ERVK:LTR	509.83	589.798	429.862	0.728829	-0.456347	0.00259185	0.0154917
RMER1A:RMER1A:Other	467.751	482.914	452.588	0.937201	-0.0935693	1	1
RMER1B:RMER1B:Other	1308.55	1379.07	1238.02	0.897723	-0.155657	1	1
RMER1C:RMER1C:Other	412.138	464.911	359.366	0.772979	-0.3715	0.0084352	0.0443692
RMER20A:ERVK:LTR	182.557	185.994	179.119	0.963034	-0.0543414	1	1
RMER20B:ERVK:LTR	260.676	294.66	226.691	0.769331	-0.378324	0.0138319	0.0674859
RMER21A:ERV1:LTR	277.635	275.071	280.198	1.01864	0.0266446	0.847786	1
RMER21B:ERV1:LTR	104.358	105.883	102.833	0.971193	-0.0421701	1	1
RMER2:ERV1:LTR	185.18	183.86	186.501	1.01436	0.0205701	1	1
RMER30:MER1_type:DNA	848.327	822.035	874.62	1.06397	0.0894569	0.649689	1
RMER3D-int:ERVK:LTR	225.938	222.438	229.437	1.03146	0.044694	0.976266	1
RMER3D4:ERVK:LTR	1.08111	1.16204	1.00018	0.860712	-0.216398	0.769169	1
RMER4A:ERVK:LTR	532.839	520.565	545.112	1.04716	0.0664759	0.784775	1
RMER4B:ERVK:LTR	803.336	909.944	696.727	0.765682	-0.385183	0.00115515	0.00742473
RMER5:ERV1:LTR	796.269	864.827	727.711	0.841452	-0.249046	0.103243	0.335429
RMER6-int:ERVK:LTR	56.159	60.567	51.751	0.854442	-0.226945	0.326508	0.7278
RMER6A:ERVK:LTR	941.662	974.969	908.355	0.931675	-0.102101	1	1
RMER6B:ERVK:LTR	356.109	389.038	323.18	0.830716	-0.267574	0.0631772	0.230913
RMER6C:ERVK:LTR	2338.74	2266.01	2411.48	1.0642	0.089764	1	1
RMER6D:ERVK:LTR	1740.71	1692.96	1788.45	1.0564	0.0791612	1	1
RNERVK23-int:ERVK:LTR	187.746	170.673	204.818	1.20006	0.263106	1	1
RNLTR23:ERVK:LTR	48.7799	57.6236	39.9363	0.693055	-0.528958	0.0983355	0.323082
RSINE1:B4:SINE	16953.2	17855.2	16051.2	0.898964	-0.153665	0.252949	0.620198
Ricksha:MuDR:DNA	32.6336	33.7833	31.4839	0.931939	-0.101693	0.602276	1
Ricksha_0:MuDR:DNA	2.66897	4.17569	1.16224	0.278335	-1.84511	0.345482	0.754611
Ricksha_c:MuDR:DNA	25.2795	21.7513	28.8077	1.32441	0.405349	0.737629	1
RodERV21-int:ERV1:LTR	192.654	201.692	183.616	0.910378	-0.135462	1	1
SRV_MM-int:ERVK:LTR	18.7707	18.3172	19.2242	1.04952	0.0697273	0.899689	1
SUBTEL_sa:Satellite:Satellite	10.7446	18.6449	2.84438	0.152555	-2.7126	0.000268595	0.0019339
SYNREP_MM:Satellite:Satellite	1.8867	3.19452	0.578872	0.181208	-2.46428	0.327532	0.729086
Tigger10:Tigger:DNA	91.2754	92.1122	90.4385	0.981829	-0.0264563	0.799883	1
Tigger11a:MER2_type:DNA	5.05792	6.32576	3.79008	0.599151	-0.739009	0.510913	0.939988
Tigger12:MER2_type:DNA	5.37136	6.6875	4.05522	0.606388	-0.721688	0.467826	0.895974
Tigger12A:MER2_type:DNA	9.1012	7.62341	10.579	1.3877	0.472692	0.789201	1
Tigger12c:MER2_type:DNA	28.4584	22.9653	33.9515	1.47838	0.564016	0.318452	0.717218
Tigger13a:MER2_type:DNA	72.5372	91.4158	53.6585	0.586972	-0.768636	0.0256412	0.114113
Tigger14a:MER2_type:DNA	53.8019	47.5201	60.0837	1.26439	0.338436	0.67755	1
Tigger15a:TcMar:DNA	269.411	373.309	165.513	0.443367	-1.17343	6.95e-14	1.1e-12
Tigger16a:TcMar:DNA	0.513514	0.761893	0.265135	0.347995	-1.52286	0.481395	0.909708
Tigger16a:Tigger:DNA	62.129	64.2815	59.9765	0.933029	-0.100006	0.594401	1
Tigger16b:Tigger:DNA	122.084	127.074	117.095	0.921478	-0.117979	0.510663	0.93981
Tigger1:MER2_type:DNA	309.781	293.955	325.606	1.10767	0.147533	0.823061	1
Tigger2b:MER2_type:DNA	31.8677	30.3174	33.4181	1.10228	0.140484	1	1
Tigger5:MER2_type:DNA	356.266	384.464	328.067	0.853309	-0.22886	0.139414	0.41497
Tigger6a:MER2_type:DNA	56.0903	58.139	54.0416	0.929524	-0.105436	0.57387	1
Tigger6b:MER2_type:DNA	14.0631	14.7246	13.4016	0.910149	-0.135825	1	1
Tigger7:MER2_type:DNA	1201.68	1502.6	900.764	0.59947	-0.73824	9.21e-07	8.95e-06
Tigger8:MER2_type:DNA	9.32039	9.02513	9.61565	1.06543	0.0914368	0.822913	1
Tigger9a:Tigger:DNA	19.8368	19.3592	20.3143	1.04933	0.0694745	1	1
Tigger9b:MER2_type:DNA	64.7668	65.8189	63.7147	0.96803	-0.0468763	1	1
URR1A:MER1_type:DNA	2880.49	2817.1	2943.89	1.04501	0.0635128	0.894083	1
URR1B:MER1_type:DNA	2556.42	2668.99	2443.84	0.915645	-0.127139	0.403931	0.825781
YREP_Mm:YREP_Mm:Unknown	387.24	379.687	394.793	1.03979	0.0562867	0.860408	1
ZP3AR:Satellite:Satellite	923.16	872.703	973.616	1.11563	0.157863	0.332005	0.736015
Zaphod2:Tip100:DNA	4.51003	5.49374	3.52633	0.641882	-0.639621	0.364232	0.77855
Zaphod:Tip100:DNA	35.1651	39.8672	30.463	0.764113	-0.388143	0.318886	0.717849
