# Supplementary material for: DNA N6-methyladenine is dynamically regulated in the mouse brain following environmental stress
Source: Nat Commun. 2017 Oct 24;8:1122. doi: 10.1038/s41467-017-01195-y (PMC5654764; doi:10.1038/s41467-017-01195-y)
Supplement: Supplementary file 7 — Supplementary Data 4 [file 41467_2017_1195_MOESM7_ESM.xlsx]

## Sheet: RNAseq.R
genename	sample_1	sample_2	Ctrl.RPKM	Stressed.RPKM	log2.fold_change.
0610005C13Rik	Ctrl	Stress	0.542881	0.219333	-1.30751
0610005C13Rik	Ctrl	Stress	0.542881	0.219333	-1.30751
0610007P14Rik	Ctrl	Stress	19.2861	21.1687	0.134371
0610009B22Rik	Ctrl	Stress	10.8967	13.7813	0.338822
0610009L18Rik	Ctrl	Stress	9.22993	3.15728	-1.54764
0610009O20Rik	Ctrl	Stress	13.74	13.5833	-0.0165493
0610010B08Rik	Ctrl	Stress	0.51058	0.0855215	-2.57778
0610010B08Rik	Ctrl	Stress	0.51058	0.0855215	-2.57778
0610010B08Rik	Ctrl	Stress	0.51058	0.0855215	-2.57778
0610010B08Rik	Ctrl	Stress	0.51058	0.0855215	-2.57778
0610010B08Rik	Ctrl	Stress	0.51058	0.0855215	-2.57778
0610010B08Rik	Ctrl	Stress	0.51058	0.0855215	-2.57778
0610010F05Rik	Ctrl	Stress	13.779	13.1073	-0.0721081
0610010K14Rik	Ctrl	Stress	79.9106	16.702	-2.25837
0610010K14Rik	Ctrl	Stress	79.9106	16.702	-2.25837
0610010K14Rik	Ctrl	Stress	79.9106	16.702	-2.25837
0610010K14Rik	Ctrl	Stress	79.9106	16.702	-2.25837
0610010K14Rik	Ctrl	Stress	79.9106	16.702	-2.25837
0610010K14Rik	Ctrl	Stress	79.9106	16.702	-2.25837
0610011F06Rik	Ctrl	Stress	23.6764	13.6661	-0.792847
0610012G03Rik	Ctrl	Stress	52.1958	20.9886	-1.31433
0610030E20Rik	Ctrl	Stress	3.94038	4.47747	0.184349
0610031O16Rik	Ctrl	Stress	0	0	0
0610037L13Rik	Ctrl	Stress	43.6916	12.0412	-1.85937
0610038B21Rik	Ctrl	Stress	1.42416	1.10305	-0.36861
0610039K10Rik	Ctrl	Stress	0.477383	0.939685	0.97703
0610040B10Rik	Ctrl	Stress	10.0939	3.80917	-1.40593
0610040F04Rik	Ctrl	Stress	0.993521	0.888049	-0.161911
0610040F04Rik	Ctrl	Stress	0.993521	0.888049	-0.161911
0610040J01Rik	Ctrl	Stress	2.65151	2.242	-0.242026
0610043K17Rik	Ctrl	Stress	0.36419	0.476679	0.38833
1010001N08Rik	Ctrl	Stress	0	0	0
1010001N08Rik	Ctrl	Stress	0	0	0
1110001J03Rik	Ctrl	Stress	79.4896	25.395	-1.64622
1110002L01Rik	Ctrl	Stress	22.2905	18.927	-0.235979
1110004E09Rik	Ctrl	Stress	20.1638	15.8956	-0.343141
1110004F10Rik	Ctrl	Stress	48.2105	55.8589	0.212439
1110006O24Rik	Ctrl	Stress	2.63494	0.521233	-2.33777
1110008F13Rik	Ctrl	Stress	9.53561	13.3623	0.486774
1110008L16Rik	Ctrl	Stress	1.99868	1.89805	-0.0745335
1110008P14Rik	Ctrl	Stress	730.31	188.176	-1.95643
1110012L19Rik	Ctrl	Stress	10.3929	6.8299	-0.605668
1110015O18Rik	Ctrl	Stress	0.173847	0.120567	-0.527987
1110017D15Rik	Ctrl	Stress	3.38505	0.899823	-1.91146
1110017D15Rik	Ctrl	Stress	3.38505	0.899823	-1.91146
1110017D15Rik	Ctrl	Stress	3.38505	0.899823	-1.91146
1110017D15Rik	Ctrl	Stress	3.38505	0.899823	-1.91146
1110017D15Rik	Ctrl	Stress	3.38505	0.899823	-1.91146
1110017D15Rik	Ctrl	Stress	3.38505	0.899823	-1.91146
1110017D15Rik	Ctrl	Stress	3.38505	0.899823	-1.91146
1110017D15Rik	Ctrl	Stress	3.38505	0.899823	-1.91146
1110019D14Rik	Ctrl	Stress	1.32198	1.29481	-0.0299556
1110020A21Rik	Ctrl	Stress	1.05563	0.579621	-0.864928
1110020A21Rik	Ctrl	Stress	1.05563	0.579621	-0.864928
1110025L11Rik	Ctrl	Stress	0	0	0
1110028F11Rik	Ctrl	Stress	0.0113045	0	#NAME?
1110028F18Rik	Ctrl	Stress	0	0	0
1110032A03Rik	Ctrl	Stress	15.5539	13.1598	-0.241135
1110032A03Rik	Ctrl	Stress	15.5539	13.1598	-0.241135
1110032F04Rik	Ctrl	Stress	9.5419	8.26494	-0.207273
1110034G24Rik	Ctrl	Stress	11.4755	3.22162	-1.83269
1110036E04Rik	Ctrl	Stress	0	0	0
1110037F02Rik	Ctrl	Stress	4.95646	5.95906	0.265774
1110038B12Rik	Ctrl	Stress	13.0619	8.1663	-0.677611
1110038B12Rik	Ctrl	Stress	13.0619	8.1663	-0.677611
1110038F14Rik	Ctrl	Stress	17.3864	8.92594	-0.961885
1110046J04Rik	Ctrl	Stress	26.4251	4.61218	-2.51839
1110051M20Rik	Ctrl	Stress	31.222	30.2503	-0.0456103
1110051M20Rik	Ctrl	Stress	31.222	30.2503	-0.0456103
1110059E24Rik	Ctrl	Stress	11.0867	10.114	-0.132484
1110059G10Rik	Ctrl	Stress	2.52992	2.76693	0.129198
1110065P20Rik	Ctrl	Stress	112.728	25.1569	-2.16381
1190002N15Rik	Ctrl	Stress	10.2004	13.8272	0.43889
1190003K10Rik	Ctrl	Stress	0.0143178	0	#NAME?
1190005I06Rik	Ctrl	Stress	33.1604	3.67688	-3.17291
1190007I07Rik	Ctrl	Stress	7.76561	5.03459	-0.625224
1190007I07Rik	Ctrl	Stress	7.76561	5.03459	-0.625224
1190007I07Rik	Ctrl	Stress	7.76561	5.03459	-0.625224
1300002E11Rik	Ctrl	Stress	5.19534	4.19458	-0.308692
1300002E11Rik	Ctrl	Stress	5.19534	4.19458	-0.308692
1300017J02Rik	Ctrl	Stress	0.0136636	0.010737	-0.347754
1500004A13Rik	Ctrl	Stress	5.96255	6.64396	0.156114
1500009C09Rik	Ctrl	Stress	134.07	49.4076	-1.44018
1500009C09Rik	Ctrl	Stress	134.07	49.4076	-1.44018
1500009L16Rik	Ctrl	Stress	6.30357	6.31574	0.00278217
1500011B03Rik	Ctrl	Stress	51.9435	53.3889	0.0395984
1500011B03Rik	Ctrl	Stress	51.9435	53.3889	0.0395984
1500011K16Rik	Ctrl	Stress	48.5381	20.4048	-1.25021
1500012K07Rik	Ctrl	Stress	0.526805	0.624284	0.244933
1500012K07Rik	Ctrl	Stress	0.526805	0.624284	0.244933
1500015A07Rik	Ctrl	Stress	3.06352	2.04812	-0.580888
1500015L24Rik	Ctrl	Stress	0.20693	0.170659	-0.278026
1500015O10Rik	Ctrl	Stress	0.637854	0.521866	-0.289546
1500017E21Rik	Ctrl	Stress	4.03883	3.64642	-0.14746
1600002D24Rik	Ctrl	Stress	0.00770676	0.101112	3.71368
1600002D24Rik	Ctrl	Stress	0.00770676	0.101112	3.71368
1600002H07Rik	Ctrl	Stress	3.16548	3.25438	0.039961
1600002K03Rik	Ctrl	Stress	33.6925	3.98329	-3.08039
1600010M07Rik	Ctrl	Stress	0.808589	0.0830984	-3.28251
1600012H06Rik	Ctrl	Stress	6.17716	6.58877	0.0930656
1600012H06Rik	Ctrl	Stress	6.17716	6.58877	0.0930656
1600012H06Rik	Ctrl	Stress	6.17716	6.58877	0.0930656
1600012H06Rik	Ctrl	Stress	6.17716	6.58877	0.0930656
1600014C10Rik	Ctrl	Stress	8.26741	8.67902	0.0700969
1600014C10Rik	Ctrl	Stress	8.26741	8.67902	0.0700969
1600014C23Rik	Ctrl	Stress	0	0	0
1600015I10Rik	Ctrl	Stress	0	0	0
1600019K03Rik	Ctrl	Stress	0	0	0
1600020E01Rik	Ctrl	Stress	30.9631	8.13984	-1.92748
1600020E01Rik	Ctrl	Stress	30.9631	8.13984	-1.92748
1600023N17Rik	Ctrl	Stress	0.317087	0.480047	0.598294
1600025M17Rik	Ctrl	Stress	0	0	0
1600027J07Rik	Ctrl	Stress	0	0	0
1600029I14Rik	Ctrl	Stress	0	0	0
1600029O15Rik	Ctrl	Stress	0.534236	0.585086	0.131172
1700001C02Rik	Ctrl	Stress	0.0253986	0	#NAME?
1700001C19Rik	Ctrl	Stress	0.0250141	0.0663182	1.40666
1700001C19Rik	Ctrl	Stress	0.0250141	0.0663182	1.40666
1700001D01Rik	Ctrl	Stress	0.222551	0.0422526	-2.39702
1700001F09Rik	Ctrl	Stress	0	0	0
1700001G11Rik	Ctrl	Stress	0.468841	0.287011	-0.707991
1700001G17Rik	Ctrl	Stress	0.060475	0.323763	2.42053
1700001J03Rik	Ctrl	Stress	0.160847	0.0592072	-1.44184
1700001J11Rik	Ctrl	Stress	0.0124934	0.026206	1.06874
1700001K19Rik	Ctrl	Stress	0.635688	0.650448	0.0331152
1700001K23Rik	Ctrl	Stress	0.0462028	0.161797	1.80813
1700001L05Rik	Ctrl	Stress	0.921641	1.14685	0.3154
1700001L19Rik	Ctrl	Stress	14.5948	6.77478	-1.10721
1700001O22Rik	Ctrl	Stress	8.48017	3.58681	-1.24139
1700001O22Rik	Ctrl	Stress	8.48017	3.58681	-1.24139
1700001O22Rik	Ctrl	Stress	8.48017	3.58681	-1.24139
1700001P01Rik	Ctrl	Stress	0.223042	0.226125	0.0198069
1700003C15Rik	Ctrl	Stress	0	0	0
1700003D09Rik	Ctrl	Stress	0.344838	0.43794	0.344817
1700003E16Rik	Ctrl	Stress	25.385	10.042	-1.33794
1700003E24Rik	Ctrl	Stress	0	0	0
1700003E24Rik	Ctrl	Stress	0	0	0
1700003F12Rik	Ctrl	Stress	1.37543	1.09252	-0.332224
1700003G13Rik	Ctrl	Stress	0	0	0
1700003G18Rik	Ctrl	Stress	0	0	0
1700003H04Rik	Ctrl	Stress	0	0	0
1700003L19Rik	Ctrl	Stress	0	0	0
1700003M07Rik	Ctrl	Stress	6.52638	7.85553	0.267426
1700003M07Rik	Ctrl	Stress	6.52638	7.85553	0.267426
1700003P14Rik	Ctrl	Stress	0	0	0
1700006A11Rik	Ctrl	Stress	0	0	0
1700006E09Rik	Ctrl	Stress	0	0	0
1700006F04Rik	Ctrl	Stress	0	0	0
1700006H21Rik	Ctrl	Stress	0	0	0
1700007B14Rik	Ctrl	Stress	0	0.0202917	Inf
1700007B14Rik	Ctrl	Stress	0	0.0202917	Inf
1700007F19Rik	Ctrl	Stress	0.190962	0.171098	-0.158467
1700007G11Rik	Ctrl	Stress	0.184822	0.400707	1.11641
1700007J10Rik	Ctrl	Stress	0.0736874	0.185677	1.33331
1700007K09Rik	Ctrl	Stress	0.345796	0.0881455	-1.97196
1700007K13Rik	Ctrl	Stress	4.86096	1.95273	-1.31575
1700007L15Rik	Ctrl	Stress	0.218977	0.444627	1.02181
1700007P06Rik	Ctrl	Stress	1.99914	0.820984	-1.28395
1700008J07Rik	Ctrl	Stress	0.713748	0.802776	0.169583
1700008K24Rik	Ctrl	Stress	0.168812	0.138738	-0.283061
1700008K24Rik	Ctrl	Stress	0.168812	0.138738	-0.283061
1700008K24Rik	Ctrl	Stress	0.168812	0.138738	-0.283061
1700008K24Rik	Ctrl	Stress	0.168812	0.138738	-0.283061
1700008K24Rik	Ctrl	Stress	0.168812	0.138738	-0.283061
1700008O03Rik	Ctrl	Stress	3.94291	0.270761	-3.86416
1700008P02Rik	Ctrl	Stress	0	0	0
1700009C05Rik	Ctrl	Stress	0.0220711	0	#NAME?
1700009J07Rik	Ctrl	Stress	0.116627	0.0423413	-1.46177
1700009N14Rik	Ctrl	Stress	0	0	0
1700010B08Rik	Ctrl	Stress	0	0	0
1700010D01Rik	Ctrl	Stress	0	0	0
1700010I02Rik	Ctrl	Stress	0	0	0
1700010I14Rik	Ctrl	Stress	0.0852847	0.180287	1.07994
1700010J16Rik	Ctrl	Stress	0.018789	0	#NAME?
1700010K23Rik	Ctrl	Stress	1.76326	2.58518	0.552023
1700011A15Rik	Ctrl	Stress	0.113291	0	#NAME?
1700011B04Rik	Ctrl	Stress	0	0	0
1700011E24Rik	Ctrl	Stress	0	0	0
1700011H14Rik	Ctrl	Stress	0	0.0155472	Inf
1700011I03Rik	Ctrl	Stress	0.120446	0.0493129	-1.28835
1700011I03Rik	Ctrl	Stress	0.120446	0.0493129	-1.28835
1700011L22Rik	Ctrl	Stress	0	0	0
1700011M02Rik	Ctrl	Stress	0	0	0
1700012A03Rik	Ctrl	Stress	0	0	0
1700012B07Rik	Ctrl	Stress	0	0	0
1700012B07Rik	Ctrl	Stress	0	0	0
1700012B09Rik	Ctrl	Stress	0	0.0314754	Inf
1700012D01Rik	Ctrl	Stress	1.24214	0.739661	-0.747896
1700012D14Rik	Ctrl	Stress	0.528796	0.34823	-0.602668
1700012I11Rik	Ctrl	Stress	0	0	0
1700012L04Rik	Ctrl	Stress	0	0.213772	Inf
1700012P22Rik	Ctrl	Stress	0	0	0
1700013D24Rik	Ctrl	Stress	0	0	0
1700013F07Rik	Ctrl	Stress	0.757478	0.784117	0.0498645
1700013G24Rik	Ctrl	Stress	0	0	0
1700013H16Rik	Ctrl	Stress	0.0125165	0	#NAME?
1700015E13Rik	Ctrl	Stress	0.32731	0.177529	-0.882602
1700015F17Rik	Ctrl	Stress	0.629683	0.067333	-3.22524
1700015G11Rik	Ctrl	Stress	0	0	0
1700016C15Rik	Ctrl	Stress	0	0	0
1700016D06Rik	Ctrl	Stress	0	0	0
1700016G22Rik	Ctrl	Stress	0	0	0
1700016H13Rik	Ctrl	Stress	0	0.0969174	Inf
1700016H13Rik	Ctrl	Stress	0	0.0969174	Inf
1700016K19Rik	Ctrl	Stress	6.87053	2.28871	-1.58588
1700016L04Rik	Ctrl	Stress	0	0	0
1700016L21Rik	Ctrl	Stress	0	0	0
1700016P04Rik	Ctrl	Stress	0	0	0
1700017B05Rik	Ctrl	Stress	5.0189	2.23688	-1.16589
1700017D01Rik	Ctrl	Stress	0	0	0
1700017G19Rik	Ctrl	Stress	0	0.00994537	Inf
1700017J07Rik	Ctrl	Stress	0	0	0
1700017N19Rik	Ctrl	Stress	0.00856337	0	#NAME?
1700018A04Rik	Ctrl	Stress	0	0.0442935	Inf
1700018B08Rik	Ctrl	Stress	0	0	0
1700018B24Rik	Ctrl	Stress	0	0	0
1700018C11Rik	Ctrl	Stress	0	0.0324408	Inf
1700018F24Rik	Ctrl	Stress	0	0	0
1700018G05Rik	Ctrl	Stress	0	0.160476	Inf
1700018L02Rik	Ctrl	Stress	2.325	2.18361	-0.0905144
1700019A02Rik	Ctrl	Stress	0	0.0536361	Inf
1700019B03Rik	Ctrl	Stress	0.00903488	0.0290864	1.68677
1700019B21Rik	Ctrl	Stress	0	0	0
1700019B21Rik	Ctrl	Stress	0	0	0
1700019D03Rik	Ctrl	Stress	3.64026	5.35218	0.556084
1700019E08Rik	Ctrl	Stress	0	0	0
1700019G24Rik	Ctrl	Stress	0.04206	0	#NAME?
1700019M22Rik	Ctrl	Stress	0	0	0
1700019N19Rik	Ctrl	Stress	0.0713369	0.188111	1.39886
1700019O17Rik	Ctrl	Stress	0	0	0
1700020A23Rik	Ctrl	Stress	0.129598	1.09713	3.08161
1700020A23Rik	Ctrl	Stress	0.129598	1.09713	3.08161
1700020D05Rik	Ctrl	Stress	0.678421	1.77504	1.3876
1700020G17Rik	Ctrl	Stress	0	0	0
1700020I14Rik	Ctrl	Stress	53.4651	60.3372	0.174449
1700020I14Rik	Ctrl	Stress	53.4651	60.3372	0.174449
1700020L24Rik	Ctrl	Stress	0.962404	1.07945	0.165582
1700020M21Rik	Ctrl	Stress	0	0	0
1700020N01Rik	Ctrl	Stress	0	0	0
1700020N15Rik	Ctrl	Stress	0	0	0
1700020N18Rik	Ctrl	Stress	0.0762365	0.212065	1.47595
1700021F05Rik	Ctrl	Stress	114.704	19.8906	-2.52776
1700021F07Rik	Ctrl	Stress	0	0	0
1700021N21Rik	Ctrl	Stress	2.40189	0.557593	-2.10689
1700022A21Rik	Ctrl	Stress	0	0	0
1700022A22Rik	Ctrl	Stress	0	0	0
1700022E09Rik	Ctrl	Stress	0	0	0
1700022H16Rik	Ctrl	Stress	0	0	0
1700022I11Rik	Ctrl	Stress	0.00719641	0.00950068	0.400754
1700023C21Rik	Ctrl	Stress	0	0	0
1700023F02Rik	Ctrl	Stress	0	0	0
1700023F06Rik	Ctrl	Stress	6.39459	0.83452	-2.93783
1700024B18Rik	Ctrl	Stress	0	0	0
1700024F13Rik	Ctrl	Stress	0.57899	0.220222	-1.39458
1700024G13Rik	Ctrl	Stress	0	0	0
1700024P04Rik	Ctrl	Stress	0	0	0
1700024P16Rik	Ctrl	Stress	0.2671	0.308205	0.206509
1700024P16Rik	Ctrl	Stress	0.2671	0.308205	0.206509
1700024P16Rik	Ctrl	Stress	0.2671	0.308205	0.206509
1700024P16Rik	Ctrl	Stress	0.2671	0.308205	0.206509
1700025B11Rik	Ctrl	Stress	0	0.0549776	Inf
1700025C18Rik	Ctrl	Stress	0	0	0
1700025F22Rik	Ctrl	Stress	0	0	0
1700025F24Rik	Ctrl	Stress	0.845998	0.0871751	-3.27867
1700025G04Rik	Ctrl	Stress	11.5376	12.0036	0.057127
1700025K24Rik	Ctrl	Stress	0	0	0
1700025M24Rik	Ctrl	Stress	0	0.0514669	Inf
1700025M24Rik	Ctrl	Stress	0	0.0514669	Inf
1700025M24Rik	Ctrl	Stress	0	0.0514669	Inf
1700025N23Rik	Ctrl	Stress	0.0819047	0.0269877	-1.60164
1700026D11Rik	Ctrl	Stress	0	0.0234133	Inf
1700026F02Rik	Ctrl	Stress	0	0	0
1700026L06Rik	Ctrl	Stress	0	0.0324408	Inf
1700027A15Rik	Ctrl	Stress	0	0	0
1700027A15Rik	Ctrl	Stress	0	0	0
1700027F09Rik	Ctrl	Stress	0	0	0
1700027H10Rik	Ctrl	Stress	3.49941	4.65788	0.412562
1700027I24Rik	Ctrl	Stress	0	0.0307563	Inf
1700027J07Rik	Ctrl	Stress	0	0	0
1700028B04Rik	Ctrl	Stress	0.231124	0.0549776	-2.07175
1700028D13Rik	Ctrl	Stress	0	0	0
1700028D13Rik	Ctrl	Stress	0	0	0
1700028E10Rik	Ctrl	Stress	0.0586747	0.0975592	0.73354
1700028E10Rik	Ctrl	Stress	0.0586747	0.0975592	0.73354
1700028I16Rik	Ctrl	Stress	0	0	0
1700028J19Rik	Ctrl	Stress	0.732074	0.715479	-0.0330789
1700028K03Rik	Ctrl	Stress	0.831381	1.04875	0.335084
1700028K03Rik	Ctrl	Stress	0.831381	1.04875	0.335084
1700028M03Rik	Ctrl	Stress	0	0	0
1700028P14Rik	Ctrl	Stress	0.908884	1.02516	0.173687
1700028P15Rik	Ctrl	Stress	0	0	0
1700029B22Rik	Ctrl	Stress	0	0	0
1700029F12Rik	Ctrl	Stress	0	0	0
1700029F12Rik	Ctrl	Stress	0	0	0
1700029F12Rik	Ctrl	Stress	0	0	0
1700029F12Rik	Ctrl	Stress	0	0	0
1700029H14Rik	Ctrl	Stress	0.149426	0.0196017	-2.93038
1700029H14Rik	Ctrl	Stress	0.149426	0.0196017	-2.93038
1700029I15Rik	Ctrl	Stress	18.2084	0.543673	-5.06572
1700029J03Rik	Ctrl	Stress	0	0	0
1700029J07Rik	Ctrl	Stress	1.52904	1.54277	0.0128996
1700029M20Rik	Ctrl	Stress	0.00482169	0.0198151	2.03899
1700029M20Rik	Ctrl	Stress	0.00482169	0.0198151	2.03899
1700029N11Rik	Ctrl	Stress	0	0	0
1700029P11Rik	Ctrl	Stress	0	0	0
1700030A11Rik	Ctrl	Stress	0	0.0656992	Inf
1700030C10Rik	Ctrl	Stress	0.52555	0.289449	-0.860518
1700030F04Rik	Ctrl	Stress	0	0	0
1700030F18Rik	Ctrl	Stress	0	0.0456449	Inf
1700030J22Rik	Ctrl	Stress	2.86658	2.87104	0.00224287
1700030K09Rik	Ctrl	Stress	3.4103	3.23993	-0.0739375
1700030L20Rik	Ctrl	Stress	5.90586	0.96559	-2.61266
1700030M09Rik	Ctrl	Stress	0	0	0
1700030N03Rik	Ctrl	Stress	0	0	0
1700030O20Rik	Ctrl	Stress	0	0	0
1700031A10Rik	Ctrl	Stress	0	0.0501127	Inf
1700031F05Rik	Ctrl	Stress	0	0	0
1700031M16Rik	Ctrl	Stress	0	0.0242969	Inf
1700031P21Rik	Ctrl	Stress	0	0	0
1700034E13Rik	Ctrl	Stress	0	0	0
1700034G24Rik	Ctrl	Stress	11.1416	1.59222	-2.80685
1700034G24Rik	Ctrl	Stress	11.1416	1.59222	-2.80685
1700034H15Rik	Ctrl	Stress	0.551175	0.645926	0.228857
1700034I23Rik	Ctrl	Stress	0.039644	0.0087085	-2.18661
1700034J05Rik	Ctrl	Stress	0	0.022377	Inf
1700034J05Rik	Ctrl	Stress	0	0.022377	Inf
1700034K08Rik	Ctrl	Stress	0	0	0
1700034O15Rik	Ctrl	Stress	0	0	0
1700034P13Rik	Ctrl	Stress	2.05469	2.63455	0.358638
1700036G14Rik	Ctrl	Stress	0.0389406	0	#NAME?
1700037C18Rik	Ctrl	Stress	34.6871	3.32261	-3.38401
1700037H04Rik	Ctrl	Stress	63.7729	25.7631	-1.30764
1700037H04Rik	Ctrl	Stress	63.7729	25.7631	-1.30764
1700039E15Rik	Ctrl	Stress	0.0513994	0.014579	-1.81786
1700039E22Rik	Ctrl	Stress	0	0	0
1700040L02Rik	Ctrl	Stress	0.817971	1.48238	0.857792
1700041C23Rik	Ctrl	Stress	0	0	0
1700041M19Rik	Ctrl	Stress	0	0	0
1700042G07Rik	Ctrl	Stress	0	0	0
1700042G15Rik	Ctrl	Stress	0	0	0
1700042G15Rik	Ctrl	Stress	0	0	0
1700042O10Rik	Ctrl	Stress	0	0	0
1700044C05Rik	Ctrl	Stress	0	0	0
1700044K03Rik	Ctrl	Stress	0	0	0
1700045H11Rik	Ctrl	Stress	0	0	0
1700046C09Rik	Ctrl	Stress	0	0	0
1700047A11Rik	Ctrl	Stress	0	0	0
1700047E10Rik	Ctrl	Stress	0	0	0
1700047G03Rik	Ctrl	Stress	0	0	0
1700047I17Rik2	Ctrl	Stress	0	0	0
1700047I17Rik2	Ctrl	Stress	0	0	0
1700047L14Rik	Ctrl	Stress	0	0	0
1700047M11Rik	Ctrl	Stress	11.9342	4.00203	-1.57631
1700048M11Rik	Ctrl	Stress	1.20211	0.910405	-0.400987
1700048O20Rik	Ctrl	Stress	4.38525	3.96871	-0.143989
1700049E15Rik	Ctrl	Stress	0	0	0
1700049E22Rik	Ctrl	Stress	0	0	0
1700049G17Rik	Ctrl	Stress	1.52333	1.61796	0.0869512
1700049L16Rik	Ctrl	Stress	0	0	0
1700051A21Rik	Ctrl	Stress	0.0909193	0.122944	0.435339
1700052I22Rik	Ctrl	Stress	0	0	0
1700052K11Rik	Ctrl	Stress	3.02225	2.55022	-0.244998
1700054A03Rik	Ctrl	Stress	0	0	0
1700054K19Rik	Ctrl	Stress	0	0	0
1700054M17Rik	Ctrl	Stress	0.338429	0.0805022	-2.07175
1700055C04Rik	Ctrl	Stress	0	0	0
1700056E22Rik	Ctrl	Stress	0.0542062	0.0196795	-1.46177
1700057G04Rik	Ctrl	Stress	0	0	0
1700057H15Rik	Ctrl	Stress	0	0	0
1700060C16Rik	Ctrl	Stress	0	0	0
1700060C20Rik	Ctrl	Stress	0.0749859	0	#NAME?
1700061F12Rik	Ctrl	Stress	0	0	0
1700061G19Rik	Ctrl	Stress	0.134233	0.0577322	-1.2173
1700061I17Rik	Ctrl	Stress	0	0	0
1700063A18Rik	Ctrl	Stress	0	0	0
1700063D05Rik	Ctrl	Stress	0.825714	0.508738	-0.69872
1700063O14Rik	Ctrl	Stress	0	0	0
1700064J06Rik	Ctrl	Stress	0	0	0
1700064M15Rik	Ctrl	Stress	0	0	0
1700065D16Rik	Ctrl	Stress	0	0	0
1700065D16Rik	Ctrl	Stress	0	0	0
1700065I16Rik	Ctrl	Stress	0	0	0
1700065I16Rik	Ctrl	Stress	0	0	0
1700065J11Rik	Ctrl	Stress	0	0	0
1700065J18Rik	Ctrl	Stress	0.54486	0.352044	-0.630128
1700065L07Rik	Ctrl	Stress	0	0	0
1700065O20Rik	Ctrl	Stress	0	0	0
1700066B17Rik	Ctrl	Stress	0	0	0
1700066B19Rik	Ctrl	Stress	0.0395865	0.016131	-1.29517
1700066M21Rik	Ctrl	Stress	11.9508	11.0968	-0.106965
1700066N21Rik	Ctrl	Stress	0	0	0
1700066O22Rik	Ctrl	Stress	0.0169491	0	#NAME?
1700067G17Rik	Ctrl	Stress	0	0	0
1700067K01Rik	Ctrl	Stress	1.18152	0.361954	-1.70676
1700067P10Rik	Ctrl	Stress	0	0.0960528	Inf
1700069L16Rik	Ctrl	Stress	0	0	0
1700069P05Rik	Ctrl	Stress	0	0	0
1700071K01Rik	Ctrl	Stress	0	0.0268658	Inf
1700071M16Rik	Ctrl	Stress	4.59359	5.9589	0.375423
1700071M16Rik	Ctrl	Stress	4.59359	5.9589	0.375423
1700072B07Rik	Ctrl	Stress	0	0	0
1700072O05Rik	Ctrl	Stress	0	0	0
1700073E17Rik	Ctrl	Stress	0.0365541	0.0320644	-0.18906
1700074H08Rik	Ctrl	Stress	0	0	0
1700074H08Rik	Ctrl	Stress	0	0	0
1700074P13Rik	Ctrl	Stress	0	0	0
1700080E11Rik	Ctrl	Stress	0	0	0
1700080N15Rik	Ctrl	Stress	0.710779	0.0845367	-3.07175
1700080O16Rik	Ctrl	Stress	0	0	0
1700081H04Rik	Ctrl	Stress	0	0	0
1700084E18Rik	Ctrl	Stress	2.9714	0.471483	-2.65586
1700084F23Rik	Ctrl	Stress	0	0	0
1700084J12Rik	Ctrl	Stress	0.0244782	0.0428491	0.807769
1700085C21Rik	Ctrl	Stress	0.284305	0	#NAME?
1700086L19Rik	Ctrl	Stress	25.5726	25.6183	0.00257788
1700086L19Rik	Ctrl	Stress	25.5726	25.6183	0.00257788
1700086L19Rik	Ctrl	Stress	25.5726	25.6183	0.00257788
1700086O06Rik	Ctrl	Stress	4.58603	1.51327	-1.59958
1700086O06Rik	Ctrl	Stress	4.58603	1.51327	-1.59958
1700086O06Rik	Ctrl	Stress	4.58603	1.51327	-1.59958
1700088E04Rik	Ctrl	Stress	7.21874	6.33008	-0.189523
1700088E04Rik	Ctrl	Stress	7.21874	6.33008	-0.189523
1700088E04Rik	Ctrl	Stress	7.21874	6.33008	-0.189523
1700088E04Rik	Ctrl	Stress	7.21874	6.33008	-0.189523
1700091H14Rik	Ctrl	Stress	0.066467	0.0599017	-0.150043
1700092C02Rik	Ctrl	Stress	0	0	0
1700092C10Rik	Ctrl	Stress	0	0	0
1700092E19Rik	Ctrl	Stress	0	0	0
1700092K14Rik	Ctrl	Stress	0	0	0
1700092M07Rik	Ctrl	Stress	0	0.178723	Inf
1700093K21Rik	Ctrl	Stress	0.156195	0.206844	0.405198
1700093K21Rik	Ctrl	Stress	0.156195	0.206844	0.405198
1700094D03Rik	Ctrl	Stress	1.66526	1.25212	-0.411379
1700094J05Rik	Ctrl	Stress	0.328915	0.558152	0.762943
1700094M24Rik	Ctrl	Stress	0	0	0
1700095A21Rik	Ctrl	Stress	0	0	0
1700095B10Rik	Ctrl	Stress	0	0	0
1700095B10Rik	Ctrl	Stress	0	0	0
1700096J18Rik	Ctrl	Stress	0.117567	0.0923846	-0.347754
1700096K18Rik	Ctrl	Stress	0.949025	1.30069	0.454761
1700097N02Rik	Ctrl	Stress	0.0200406	0	#NAME?
1700100L14Rik	Ctrl	Stress	0	0.0316774	Inf
1700101I11Rik	Ctrl	Stress	2.43673	2.83958	0.22073
1700101O22Rik	Ctrl	Stress	0	0	0
1700102H20Rik	Ctrl	Stress	0.223828	0.117964	-0.924044
1700102H20Rik	Ctrl	Stress	0.223828	0.117964	-0.924044
1700102P08Rik	Ctrl	Stress	0.592545	0.343299	-0.787458
1700104L18Rik	Ctrl	Stress	0	0	0
1700105P06Rik	Ctrl	Stress	0.303309	0.216945	-0.483461
1700108F19Rik	Ctrl	Stress	0	0.0226609	Inf
1700108J01Rik	Ctrl	Stress	0	0	0
1700109G14Rik	Ctrl	Stress	0	0.0379167	Inf
1700109G15Rik	Ctrl	Stress	0	0	0
1700109H08Rik	Ctrl	Stress	0.577074	1.04235	0.853009
1700109I08Rik	Ctrl	Stress	0	0	0
1700109K24Rik	Ctrl	Stress	1.75114	2.07882	0.24747
1700110C19Rik	Ctrl	Stress	0.315823	0.648636	1.03829
1700110I01Rik	Ctrl	Stress	0.0189271	0	#NAME?
1700110I01Rik	Ctrl	Stress	0.0189271	0	#NAME?
1700110I01Rik	Ctrl	Stress	0.0189271	0	#NAME?
1700110K17Rik	Ctrl	Stress	0.490097	0.366967	-0.417415
1700111N16Rik	Ctrl	Stress	0	0	0
1700112E06Rik	Ctrl	Stress	1.16232	0.339924	-1.77372
1700112H15Rik	Ctrl	Stress	0	0	0
1700112J05Rik	Ctrl	Stress	0.117755	0.0377871	-1.63982
1700113A16Rik	Ctrl	Stress	68.1145	18.1291	-1.90965
1700113H08Rik	Ctrl	Stress	0	0	0
1700119H24Rik	Ctrl	Stress	0	0	0
1700120C14Rik	Ctrl	Stress	11.3769	1.19537	-3.25057
1700120E14Rik	Ctrl	Stress	0	0	0
1700120G07Rik	Ctrl	Stress	0.0188732	0.0221193	0.22897
1700120K04Rik	Ctrl	Stress	0.124178	0.191189	0.622593
1700121L16Rik	Ctrl	Stress	0	0	0
1700121N20Rik	Ctrl	Stress	0	0.0228075	Inf
1700122O11Rik	Ctrl	Stress	0	0	0
1700123I01Rik	Ctrl	Stress	0.0201316	0.0105889	-0.926917
1700123K08Rik	Ctrl	Stress	0.048997	0	#NAME?
1700123L14Rik	Ctrl	Stress	0.490522	0.0821027	-2.57882
1700123M08Rik	Ctrl	Stress	1.42545	1.48578	0.0598054
1700123O12Rik	Ctrl	Stress	0	0	0
1700123O20Rik	Ctrl	Stress	6.04254	6.18579	0.0338032
1700123O21Rik	Ctrl	Stress	0.122282	0	#NAME?
1700124L16Rik	Ctrl	Stress	12.0633	2.26281	-2.41444
1700125G02Rik	Ctrl	Stress	0.904777	0.242596	-1.89901
1700125G22Rik	Ctrl	Stress	0.0195446	0	#NAME?
1700125H03Rik	Ctrl	Stress	0.246057	0.510587	1.05316
1700125H03Rik	Ctrl	Stress	0.246057	0.510587	1.05316
1700125H20Rik	Ctrl	Stress	0	0.0680364	Inf
1700126H18Rik	Ctrl	Stress	0	0	0
1700128A07Rik	Ctrl	Stress	0	0	0
1700128F08Rik	Ctrl	Stress	0.0871019	0	#NAME?
1700129C05Rik	Ctrl	Stress	0	0	0
1810006J02Rik	Ctrl	Stress	0	0	0
1810007C17Rik	Ctrl	Stress	0.0256045	0	#NAME?
1810007D17Rik	Ctrl	Stress	0.0533747	0.0703481	0.398355
1810008I18Rik	Ctrl	Stress	0	0	0
1810009A15Rik	Ctrl	Stress	29.0196	16.405	-0.822897
1810009A15Rik	Ctrl	Stress	29.0196	16.405	-0.822897
1810009J06Rik	Ctrl	Stress	0	0	0
1810010D01Rik	Ctrl	Stress	0.723703	0.18473	-1.96998
1810010H24Rik	Ctrl	Stress	2.75511	1.83313	-0.587798
1810011H11Rik	Ctrl	Stress	0.605309	0.426286	-0.50585
1810011O10Rik	Ctrl	Stress	0.38022	0.533714	0.489231
1810012K16Rik	Ctrl	Stress	0	0.304551	Inf
1810013A23Rik	Ctrl	Stress	0	0	0
1810013L24Rik	Ctrl	Stress	12.1049	10.777	-0.167637
1810014B01Rik	Ctrl	Stress	2.23042	1.81419	-0.297987
1810018F18Rik	Ctrl	Stress	0	0	0
1810019D21Rik	Ctrl	Stress	0.314337	0.0286964	-3.45337
1810019D21Rik	Ctrl	Stress	0.314337	0.0286964	-3.45337
1810019D21Rik	Ctrl	Stress	0.314337	0.0286964	-3.45337
1810020O05Rik	Ctrl	Stress	0.369034	0.280316	-0.396698
1810021B22Rik	Ctrl	Stress	2.85417	1.19515	-1.25588
1810022K09Rik	Ctrl	Stress	103.665	55.496	-0.901472
1810024B03Rik	Ctrl	Stress	0.0628249	0.119621	0.929057
1810026B05Rik	Ctrl	Stress	2.94223	1.75745	-0.743426
1810026J23Rik	Ctrl	Stress	15.8861	17.604	0.148144
1810030O07Rik	Ctrl	Stress	7.68741	8.22697	0.0978646
1810032O08Rik	Ctrl	Stress	8.00613	1.92747	-2.05439
1810032O08Rik	Ctrl	Stress	8.00613	1.92747	-2.05439
1810032O08Rik	Ctrl	Stress	8.00613	1.92747	-2.05439
1810034E14Rik	Ctrl	Stress	0.279318	0.114073	-1.29195
1810037I17Rik	Ctrl	Stress	33.3295	28.9959	-0.20095
1810041L15Rik	Ctrl	Stress	6.54213	6.99309	0.0961702
1810043G02Rik	Ctrl	Stress	48.9703	11.7181	-2.06316
1810043H04Rik	Ctrl	Stress	76.2277	17.348	-2.13555
1810044D09Rik	Ctrl	Stress	11.5164	1.32032	-3.12473
1810046K07Rik	Ctrl	Stress	0	0.0134197	Inf
1810053B23Rik	Ctrl	Stress	0	0	0
1810053B23Rik	Ctrl	Stress	0	0	0
1810053B23Rik	Ctrl	Stress	0	0	0
1810053B23Rik	Ctrl	Stress	0	0	0
1810053B23Rik	Ctrl	Stress	0	0	0
1810053B23Rik	Ctrl	Stress	0	0	0
1810055G02Rik	Ctrl	Stress	9.15659	10.9557	0.258799
1810058I24Rik	Ctrl	Stress	23.1389	12.2811	-0.913877
1810058I24Rik	Ctrl	Stress	23.1389	12.2811	-0.913877
1810062G17Rik	Ctrl	Stress	0.0181415	0.127566	2.81388
1810062O18Rik	Ctrl	Stress	1.19241	0.902569	-0.401768
1810064F22Rik	Ctrl	Stress	0	0	0
1810065E05Rik	Ctrl	Stress	0	0	0
2010003K11Rik	Ctrl	Stress	0.0132655	0	#NAME?
2010005H15Rik	Ctrl	Stress	0	0	0
2010009K17Rik	Ctrl	Stress	0	0	0
2010010A06Rik	Ctrl	Stress	0.0654019	0	#NAME?
2010010A06Rik	Ctrl	Stress	0.0654019	0	#NAME?
2010016I18Rik	Ctrl	Stress	0.0397653	0.0138099	-1.52581
2010106C02Rik	Ctrl	Stress	0	0.0419311	Inf
2010106E10Rik	Ctrl	Stress	0.0540131	0.0212138	-1.34831
2010106E10Rik	Ctrl	Stress	0.0540131	0.0212138	-1.34831
2010107E04Rik	Ctrl	Stress	740.128	268.817	-1.46115
2010107G12Rik	Ctrl	Stress	0.0629623	0.215264	1.77354
2010107G23Rik	Ctrl	Stress	26.9571	10.383	-1.37644
2010109A12Rik	Ctrl	Stress	0.235985	0.155681	-0.600104
2010109I03Rik	Ctrl	Stress	0.474329	0.110619	-2.10029
2010111I01Rik	Ctrl	Stress	27.2694	11.141	-1.29141
2010111I01Rik	Ctrl	Stress	27.2694	11.141	-1.29141
2010111I01Rik	Ctrl	Stress	27.2694	11.141	-1.29141
2010111I01Rik	Ctrl	Stress	27.2694	11.141	-1.29141
2010204K13Rik	Ctrl	Stress	81.9999	16.6617	-2.29909
2010204K13Rik	Ctrl	Stress	81.9999	16.6617	-2.29909
2010300C02Rik	Ctrl	Stress	49.2796	50.1787	0.0260842
2010308F09Rik	Ctrl	Stress	0.971447	0.273012	-1.83117
2010308F09Rik	Ctrl	Stress	0.971447	0.273012	-1.83117
2010310C07Rik	Ctrl	Stress	0	0	0
2010315B03Rik	Ctrl	Stress	0	0	0
2010315B03Rik	Ctrl	Stress	0	0	0
2010315B03Rik	Ctrl	Stress	0	0	0
2010320M18Rik	Ctrl	Stress	14.3677	4.7085	-1.60949
2200002D01Rik	Ctrl	Stress	1.8668	0.1647	-3.50265
2200002J24Rik	Ctrl	Stress	0	0	0
2210010C04Rik	Ctrl	Stress	0.0470212	0.0153654	-1.61363
2210011C24Rik	Ctrl	Stress	2.54623	0.133716	-4.25112
2210013O21Rik	Ctrl	Stress	31.8086	18.1014	-0.813316
2210016F16Rik	Ctrl	Stress	4.79353	2.81451	-0.768204
2210016L21Rik	Ctrl	Stress	88.2122	65.3736	-0.432271
2210019I11Rik	Ctrl	Stress	0	0	0
2210039B01Rik	Ctrl	Stress	3.78423	1.92955	-0.971732
2210404O09Rik	Ctrl	Stress	2.4089	2.86566	0.250494
2210407C18Rik	Ctrl	Stress	0	0	0
2210408F21Rik	Ctrl	Stress	33.4503	12.3597	-1.43637
2210408F21Rik	Ctrl	Stress	33.4503	12.3597	-1.43637
2210408F21Rik	Ctrl	Stress	33.4503	12.3597	-1.43637
2210408F21Rik	Ctrl	Stress	33.4503	12.3597	-1.43637
2210408F21Rik	Ctrl	Stress	33.4503	12.3597	-1.43637
2210408F21Rik	Ctrl	Stress	33.4503	12.3597	-1.43637
2210408I21Rik	Ctrl	Stress	2.75186	2.7025	-0.0261113
2210408I21Rik	Ctrl	Stress	2.75186	2.7025	-0.0261113
2210409D07Rik	Ctrl	Stress	0	0.167071	Inf
2210409E12Rik	Ctrl	Stress	0	0	0
2210414B05Rik	Ctrl	Stress	0	0	0
2210416O15Rik	Ctrl	Stress	0.353893	0.181151	-0.966122
2210417A02Rik	Ctrl	Stress	0	0	0
2210420H20Rik	Ctrl	Stress	0	0.0449809	Inf
2300002M23Rik	Ctrl	Stress	0	0.0143286	Inf
2300003K06Rik	Ctrl	Stress	0.110718	0	#NAME?
2300005B03Rik	Ctrl	Stress	0.312653	0	#NAME?
2300009A05Rik	Ctrl	Stress	18.4913	9.27465	-0.995484
2310001H17Rik	Ctrl	Stress	1.32395	0.137486	-3.26749
2310001H17Rik	Ctrl	Stress	1.32395	0.137486	-3.26749
2310001H17Rik	Ctrl	Stress	1.32395	0.137486	-3.26749
2310001K24Rik	Ctrl	Stress	1.27619	0.0758921	-4.07175
2310002D06Rik	Ctrl	Stress	1.67668	2.1946	0.388347
2310002F09Rik	Ctrl	Stress	0.156492	0.0584907	-1.41981
2310002L09Rik	Ctrl	Stress	0	0	0
2310002L09Rik	Ctrl	Stress	0	0	0
2310005A03Rik	Ctrl	Stress	0	0.0157301	Inf
2310005E17Rik	Ctrl	Stress	0.0419864	0.0190981	-1.13649
2310007B03Rik	Ctrl	Stress	0.0374928	0	#NAME?
2310007B03Rik	Ctrl	Stress	0.0374928	0	#NAME?
2310008N11Rik	Ctrl	Stress	0	0	0
2310009A05Rik	Ctrl	Stress	21.9851	9.26475	-1.2467
2310009B15Rik	Ctrl	Stress	9.93665	4.44131	-1.16177
2310010J17Rik	Ctrl	Stress	7.69621	2.2907	-1.74836
2310010J17Rik	Ctrl	Stress	7.69621	2.2907	-1.74836
2310011J03Rik	Ctrl	Stress	66.6752	14.1391	-2.23746
2310015A10Rik	Ctrl	Stress	2.05822	2.27277	0.143056
2310015D24Rik	Ctrl	Stress	0.154982	0.0397411	-1.9634
2310016D03Rik	Ctrl	Stress	0	0	0
2310020H05Rik	Ctrl	Stress	0	0.0737015	Inf
2310022A10Rik	Ctrl	Stress	9.23163	8.36072	-0.142959
2310022A10Rik	Ctrl	Stress	9.23163	8.36072	-0.142959
2310022B05Rik	Ctrl	Stress	17.3022	12.7032	-0.445764
2310030A07Rik	Ctrl	Stress	0	0	0
2310030G06Rik	Ctrl	Stress	0.730061	1.05867	0.536157
2310033P09Rik	Ctrl	Stress	25.1086	7.31047	-1.78015
2310034C09Rik	Ctrl	Stress	0	0	0
2310034G01Rik	Ctrl	Stress	2.1666	0.452032	-2.26094
2310034O05Rik	Ctrl	Stress	0.41267	0.0207886	-4.31112
2310035C23Rik	Ctrl	Stress	13.6234	13.818	0.0204584
2310035C23Rik	Ctrl	Stress	13.6234	13.818	0.0204584
2310036O22Rik	Ctrl	Stress	135.18	29.9376	-2.17485
2310039H08Rik	Ctrl	Stress	11.8186	1.92949	-2.61476
2310039L15Rik	Ctrl	Stress	4.38562	1.93738	-1.17867
2310040G24Rik	Ctrl	Stress	2.22437	1.50518	-0.563462
2310040G24Rik	Ctrl	Stress	2.22437	1.50518	-0.563462
2310043L19Rik	Ctrl	Stress	0.0261341	0.0915186	1.80813
2310043O21Rik	Ctrl	Stress	0	0.0364313	Inf
2310050C09Rik	Ctrl	Stress	0	0	0
2310057J18Rik	Ctrl	Stress	0	0.0134075	Inf
2310057M21Rik	Ctrl	Stress	5.20264	7.22152	0.473058
2310057N15Rik	Ctrl	Stress	0	0	0
2310061I04Rik	Ctrl	Stress	48.1899	28.1433	-0.77594
2310061N02Rik	Ctrl	Stress	0	0	0
2310065F04Rik	Ctrl	Stress	0.0834509	0.0677528	-0.300646
2310068J16Rik	Ctrl	Stress	0.262155	0.122427	-1.0985
2310069B03Rik	Ctrl	Stress	0	0	0
2310069G16Rik	Ctrl	Stress	3.54631	2.50277	-0.502795
2310079G19Rik	Ctrl	Stress	0	0	0
2310081J21Rik	Ctrl	Stress	0	0	0
2310081J21Rik	Ctrl	Stress	0	0	0
2410002F23Rik	Ctrl	Stress	37.0814	20.4245	-0.860391
2410003L11Rik	Ctrl	Stress	0.0953661	0.27919	1.5497
2410004B18Rik	Ctrl	Stress	14.3328	15.9219	0.151696
2410004I01Rik	Ctrl	Stress	0.584428	0.22534	-1.37492
2410004P03Rik	Ctrl	Stress	0.519045	0.304858	-0.767721
2410004P03Rik	Ctrl	Stress	0.519045	0.304858	-0.767721
2410006H16Rik	Ctrl	Stress	87.0882	31.2676	-1.47781
2410012E07Rik	Ctrl	Stress	0	0	0
2410015M20Rik	Ctrl	Stress	176.67	39.0065	-2.17927
2410016O06Rik	Ctrl	Stress	4.96591	4.62214	-0.103497
2410017I17Rik	Ctrl	Stress	0	0	0
2410018L13Rik	Ctrl	Stress	3.28366	1.86985	-0.81238
2410021H03Rik	Ctrl	Stress	0.698347	0.635785	-0.135406
2410089E03Rik	Ctrl	Stress	5.18295	6.97635	0.428699
2410124H12Rik	Ctrl	Stress	0	0	0
2410131K14Rik	Ctrl	Stress	7.42102	5.76001	-0.365544
2410137M14Rik	Ctrl	Stress	0.475652	0.620409	0.383315
2410141K09Rik	Ctrl	Stress	0	0	0
2410141K09Rik	Ctrl	Stress	0	0	0
2500004C02Rik	Ctrl	Stress	2.51687	3.10902	0.304827
2510002D24Rik	Ctrl	Stress	27.0848	9.57199	-1.50059
2510009E07Rik	Ctrl	Stress	18.2453	11.8966	-0.616979
2510039O18Rik	Ctrl	Stress	15.7265	7.5516	-1.05835
2610001J05Rik	Ctrl	Stress	10.0903	11.1863	0.148775
2610002M06Rik	Ctrl	Stress	10.7193	10.9582	0.0318071
2610005L07Rik	Ctrl	Stress	8.84095	12.5558	0.506077
2610008E11Rik	Ctrl	Stress	7.54315	6.84196	-0.140757
2610016A17Rik	Ctrl	Stress	0.1572	0	#NAME?
2610020C07Rik	Ctrl	Stress	0.618799	0.56615	-0.128288
2610020H08Rik	Ctrl	Stress	0.408125	0.367792	-0.150123
2610020H08Rik	Ctrl	Stress	0.408125	0.367792	-0.150123
2610027K06Rik	Ctrl	Stress	0.687851	0.49066	-0.487374
2610028E06Rik	Ctrl	Stress	0.0151841	0.0322142	1.08513
2610028H24Rik	Ctrl	Stress	0.00815967	0	#NAME?
2610035D17Rik	Ctrl	Stress	9.07965	6.84053	-0.408529
2610035F20Rik	Ctrl	Stress	0.174595	0.277023	0.665993
2610037D02Rik	Ctrl	Stress	0.015637	0.0346739	1.14888
2610044O15Rik8	Ctrl	Stress	7.27955	6.76406	-0.105959
2610100L16Rik	Ctrl	Stress	6.66948	3.04055	-1.13324
2610203C22Rik	Ctrl	Stress	0.323324	0.358921	0.150684
2610206C17Rik	Ctrl	Stress	0.00840949	0	#NAME?
2610301B20Rik	Ctrl	Stress	16.7254	18.2297	0.12425
2610305D13Rik	Ctrl	Stress	0.287839	0.201789	-0.512414
2610306M01Rik	Ctrl	Stress	14.5208	4.64222	-1.64523
2610307P16Rik	Ctrl	Stress	0.0237783	0.0706731	1.57151
2610307P16Rik	Ctrl	Stress	0.0237783	0.0706731	1.57151
2610316D01Rik	Ctrl	Stress	4.67257	3.85981	-0.275686
2610318N02Rik	Ctrl	Stress	0.821362	0.605895	-0.43895
2610507B11Rik	Ctrl	Stress	44.7698	41.6256	-0.105054
2610507I01Rik	Ctrl	Stress	8.16871	6.24111	-0.388305
2610524H06Rik	Ctrl	Stress	24.8383	10.1526	-1.29071
2610528A11Rik	Ctrl	Stress	0.440039	0.259637	-0.761134
2610528J11Rik	Ctrl	Stress	0.0401923	0.0527238	0.391534
2700029M09Rik	Ctrl	Stress	61.0791	26.9049	-1.18281
2700038G22Rik	Ctrl	Stress	0.367326	0.408268	0.152456
2700038G22Rik	Ctrl	Stress	0.367326	0.408268	0.152456
2700046A07Rik	Ctrl	Stress	0.165578	0.187104	0.176327
2700046G09Rik	Ctrl	Stress	2.42963	1.80586	-0.428052
2700049A03Rik	Ctrl	Stress	1.4765	1.37089	-0.107066
2700049A03Rik	Ctrl	Stress	1.4765	1.37089	-0.107066
2700054A10Rik	Ctrl	Stress	1.44488	1.13783	-0.344668
2700054A10Rik	Ctrl	Stress	1.44488	1.13783	-0.344668
2700060E02Rik	Ctrl	Stress	80.502	36.7462	-1.13143
2700062C07Rik	Ctrl	Stress	16.0642	9.9709	-0.688057
2700069I18Rik	Ctrl	Stress	0.403921	0.482278	0.255794
2700070H01Rik	Ctrl	Stress	0.240939	0.101467	-1.24766
2700081O15Rik	Ctrl	Stress	8.4455	6.87982	-0.295813
2700089I24Rik	Ctrl	Stress	0	0	0
2700094K13Rik	Ctrl	Stress	33.9574	13.4777	-1.33315
2700094K13Rik	Ctrl	Stress	33.9574	13.4777	-1.33315
2700097O09Rik	Ctrl	Stress	2.95885	3.16516	0.0972399
2700097O09Rik	Ctrl	Stress	2.95885	3.16516	0.0972399
2700099C18Rik	Ctrl	Stress	0.466485	0.581941	0.319042
2810001G20Rik	Ctrl	Stress	11.7664	7.13037	-0.722618
2810002D19Rik	Ctrl	Stress	2.17264	1.75104	-0.311238
2810004N23Rik	Ctrl	Stress	6.84317	7.10941	0.0550642
2810006K23Rik	Ctrl	Stress	6.94093	6.45404	-0.104926
2810006K23Rik	Ctrl	Stress	6.94093	6.45404	-0.104926
2810013P06Rik	Ctrl	Stress	8.04016	7.77173	-0.048989
2810021J22Rik	Ctrl	Stress	1.84649	2.22885	0.271514
2810025M15Rik	Ctrl	Stress	29.7863	10.596	-1.49113
2810029C07Rik	Ctrl	Stress	7.53422	5.58573	-0.431713
2810032G03Rik	Ctrl	Stress	8.29657	6.39807	-0.374878
2810047C21Rik1	Ctrl	Stress	0.435387	0.336601	-0.371259
2810049E08Rik	Ctrl	Stress	4.55598	3.42593	-0.411264
2810403A07Rik	Ctrl	Stress	14.4153	16.5743	0.201352
2810403D21Rik	Ctrl	Stress	0.16349	0.177625	0.119638
2810404M03Rik	Ctrl	Stress	0.0641052	0.171925	1.42327
2810405F15Rik	Ctrl	Stress	0.344946	0.360034	0.0617635
2810408A11Rik	Ctrl	Stress	0.160803	0.0887462	-0.85754
2810408A11Rik	Ctrl	Stress	0.160803	0.0887462	-0.85754
2810408A11Rik	Ctrl	Stress	0.160803	0.0887462	-0.85754
2810408A11Rik	Ctrl	Stress	0.160803	0.0887462	-0.85754
2810408I11Rik	Ctrl	Stress	0.533082	0.334288	-0.673266
2810410L24Rik	Ctrl	Stress	0.740708	0.629727	-0.234177
2810417H13Rik	Ctrl	Stress	0.108349	0.0664361	-0.705639
2810428I15Rik	Ctrl	Stress	482.733	28.8003	-4.06707
2810429I04Rik	Ctrl	Stress	0.432616	1.34839	1.64008
2810433D01Rik	Ctrl	Stress	0.0590087	0.0329901	-0.838897
2810442N19Rik	Ctrl	Stress	0.240359	0.199562	-0.268351
2810454H06Rik	Ctrl	Stress	0.177974	0.299001	0.74848
2810459M11Rik	Ctrl	Stress	4.93748	3.20329	-0.62422
2810459M11Rik	Ctrl	Stress	4.93748	3.20329	-0.62422
2810468N07Rik	Ctrl	Stress	16.5619	15.7323	-0.0741366
2810471M01Rik	Ctrl	Stress	0	0	0
2810474O19Rik	Ctrl	Stress	1.68758	2.11966	0.328877
2810474O19Rik	Ctrl	Stress	1.68758	2.11966	0.328877
2810474O19Rik	Ctrl	Stress	1.68758	2.11966	0.328877
2900005J15Rik	Ctrl	Stress	0.730795	1.12118	0.617478
2900008C10Rik	Ctrl	Stress	21.6932	3.11484	-2.80001
2900009J06Rik	Ctrl	Stress	5.10933	1.49752	-1.77056
2900011O08Rik	Ctrl	Stress	106.345	93.3225	-0.188449
2900026A02Rik	Ctrl	Stress	11.8743	9.72013	-0.28879
2900041M22Rik	Ctrl	Stress	0.58178	0.727697	0.322865
2900052N01Rik	Ctrl	Stress	9.83873	9.71312	-0.0185381
2900055J20Rik	Ctrl	Stress	70.6987	11.1457	-2.6652
2900057B20Rik	Ctrl	Stress	0.0973176	0.023149	-2.07175
2900060B14Rik	Ctrl	Stress	0	0	0
2900076A07Rik	Ctrl	Stress	2.40425	2.55696	0.0888453
2900079G21Rik	Ctrl	Stress	62.5477	8.63266	-2.85708
2900079G21Rik	Ctrl	Stress	62.5477	8.63266	-2.85708
2900079G21Rik	Ctrl	Stress	62.5477	8.63266	-2.85708
2900079G21Rik	Ctrl	Stress	62.5477	8.63266	-2.85708
2900092C05Rik	Ctrl	Stress	0	0	0
2900092D14Rik	Ctrl	Stress	8.14704	9.30356	0.191507
2900097C17Rik	Ctrl	Stress	361.047	354.969	-0.0244901
3000002C10Rik	Ctrl	Stress	2.31934	3.00206	0.372235
3010001F23Rik	Ctrl	Stress	1.22272	1.03532	-0.240017
3010001F23Rik	Ctrl	Stress	1.22272	1.03532	-0.240017
3010026O09Rik	Ctrl	Stress	18.2415	8.03714	-1.18247
3100003L05Rik	Ctrl	Stress	0	0.0412781	Inf
3110001I22Rik	Ctrl	Stress	0.648579	0.741372	0.192917
3110002H16Rik	Ctrl	Stress	7.7173	9.22035	0.256725
3110009E18Rik	Ctrl	Stress	5.46092	1.08444	-2.33219
3110009E18Rik	Ctrl	Stress	5.46092	1.08444	-2.33219
3110009F21Rik	Ctrl	Stress	0	0	0
3110015C05Rik	Ctrl	Stress	0	0.0305793	Inf
3110021A11Rik	Ctrl	Stress	0.215631	0.248816	0.206513
3110021N24Rik	Ctrl	Stress	2.70138	3.46165	0.35776
3110035E14Rik	Ctrl	Stress	182.405	152.258	-0.260626
3110039I08Rik	Ctrl	Stress	0.355732	1.00901	1.50407
3110039I08Rik	Ctrl	Stress	0.355732	1.00901	1.50407
3110039I08Rik	Ctrl	Stress	0.355732	1.00901	1.50407
3110039I08Rik	Ctrl	Stress	0.355732	1.00901	1.50407
3110039I08Rik	Ctrl	Stress	0.355732	1.00901	1.50407
3110039I08Rik	Ctrl	Stress	0.355732	1.00901	1.50407
3110039M20Rik	Ctrl	Stress	6.21556	4.61148	-0.430655
3110040N11Rik	Ctrl	Stress	9.63967	6.43905	-0.582136
3110043O21Rik	Ctrl	Stress	6.58555	7.4039	0.168981
3110045C21Rik	Ctrl	Stress	1.23396	0.928791	-0.409873
3110052M02Rik	Ctrl	Stress	3.73886	3.43524	-0.12219
3110056K07Rik	Ctrl	Stress	6.85301	6.5547	-0.0642091
3110056K07Rik	Ctrl	Stress	6.85301	6.5547	-0.0642091
3110062M04Rik	Ctrl	Stress	1.71694	1.25644	-0.450503
3110062M04Rik	Ctrl	Stress	1.71694	1.25644	-0.450503
3110070M22Rik	Ctrl	Stress	4.89246	1.34117	-1.86707
3110079O15Rik	Ctrl	Stress	5.05735	0.627934	-3.0097
3110082I17Rik	Ctrl	Stress	4.78668	4.49944	-0.0892802
3110082J24Rik	Ctrl	Stress	2.93576	0.710113	-2.04761
3110099E03Rik	Ctrl	Stress	0.163756	0.209878	0.358001
3200001D21Rik	Ctrl	Stress	0.224272	0.364757	0.701686
3300002I08Rik	Ctrl	Stress	4.35978	1.12731	-1.95137
3300005D01Rik	Ctrl	Stress	0	0	0
3300005D01Rik	Ctrl	Stress	0	0	0
3300005D01Rik	Ctrl	Stress	0	0	0
3425401B19Rik	Ctrl	Stress	0.0487499	0.0457689	-0.0910313
3632451O06Rik	Ctrl	Stress	7.19753	9.30029	0.369773
3632454L22Rik	Ctrl	Stress	0.409372	0.568798	0.474504
3632454L22Rik	Ctrl	Stress	0.409372	0.568798	0.474504
3632454L22Rik	Ctrl	Stress	0.409372	0.568798	0.474504
3830403N18Rik	Ctrl	Stress	0.120545	0	#NAME?
3830406C13Rik	Ctrl	Stress	9.98529	10.2751	0.0412797
3830406C13Rik	Ctrl	Stress	9.98529	10.2751	0.0412797
3830406C13Rik	Ctrl	Stress	9.98529	10.2751	0.0412797
3830406C13Rik	Ctrl	Stress	9.98529	10.2751	0.0412797
3830406C13Rik	Ctrl	Stress	9.98529	10.2751	0.0412797
3830406C13Rik	Ctrl	Stress	9.98529	10.2751	0.0412797
3830406C13Rik	Ctrl	Stress	9.98529	10.2751	0.0412797
3830408C21Rik	Ctrl	Stress	1.26216	2.06303	0.708873
3830417A13Rik	Ctrl	Stress	0	0	0
3930402G23Rik	Ctrl	Stress	0.143874	0.0997598	-0.528272
4430402I18Rik	Ctrl	Stress	1.73947	1.50472	-0.20915
4631405J19Rik	Ctrl	Stress	0	0	0
4632415L05Rik	Ctrl	Stress	4.93588	5.5698	0.174318
4632427E13Rik	Ctrl	Stress	0.689555	0.732913	0.0879755
4632428C04Rik	Ctrl	Stress	0.48703	0.384466	-0.341157
4732416N19Rik	Ctrl	Stress	0	0.264599	Inf
4732456N10Rik	Ctrl	Stress	0	0	0
4732471J01Rik	Ctrl	Stress	1.40573	2.16051	0.620053
4732471J01Rik	Ctrl	Stress	1.40573	2.16051	0.620053
4732471J01Rik	Ctrl	Stress	1.40573	2.16051	0.620053
4732490B19Rik	Ctrl	Stress	0	0	0
4732491K20Rik	Ctrl	Stress	0.975301	1.19445	0.292423
4831440E17Rik	Ctrl	Stress	1.24439	1.20171	-0.0503599
4833411C07Rik	Ctrl	Stress	0.263256	0.251132	-0.0680249
4833412C05Rik	Ctrl	Stress	1.30533	1.00536	-0.376702
4833417C18Rik	Ctrl	Stress	0.201049	0.398501	0.987034
4833418N02Rik	Ctrl	Stress	0.475396	0.388418	-0.291518
4833419F23Rik	Ctrl	Stress	0.193908	0.149903	-0.371337
4833420G17Rik	Ctrl	Stress	13.2335	12.6797	-0.061679
4833420G17Rik	Ctrl	Stress	13.2335	12.6797	-0.061679
4833422C13Rik	Ctrl	Stress	8.30321	9.34935	0.171197
4833422C13Rik	Ctrl	Stress	8.30321	9.34935	0.171197
4833422C13Rik	Ctrl	Stress	8.30321	9.34935	0.171197
4833423E24Rik	Ctrl	Stress	0	0.0100704	Inf
4833427F10Rik	Ctrl	Stress	0	0	0
4833427G06Rik	Ctrl	Stress	0.100464	0.0595241	-0.755133
4833428L15Rik	Ctrl	Stress	0.0269548	0.0141777	-0.926917
4833439L19Rik	Ctrl	Stress	53.8227	55.3772	0.0410789
4833439L19Rik	Ctrl	Stress	53.8227	55.3772	0.0410789
4833439L19Rik	Ctrl	Stress	53.8227	55.3772	0.0410789
4833439L19Rik	Ctrl	Stress	53.8227	55.3772	0.0410789
4833439L19Rik	Ctrl	Stress	53.8227	55.3772	0.0410789
4921501E09Rik	Ctrl	Stress	0	0.00400062	Inf
4921504A21Rik	Ctrl	Stress	0.576065	0.555005	-0.0537321
4921504A21Rik	Ctrl	Stress	0.576065	0.555005	-0.0537321
4921504E06Rik	Ctrl	Stress	0.0157329	0.012363	-0.347754
4921507P07Rik	Ctrl	Stress	0.331294	0.349077	0.0754351
4921508D12Rik	Ctrl	Stress	0.0906448	0.0172094	-2.39702
4921509C19Rik	Ctrl	Stress	0	0	0
4921509O07Rik	Ctrl	Stress	0	0.015699	Inf
4921511C10Rik	Ctrl	Stress	0.345041	0.0297215	-3.53719
4921511C20Rik	Ctrl	Stress	0	0	0
4921511H03Rik	Ctrl	Stress	0	0.0223138	Inf
4921511I17Rik	Ctrl	Stress	0	0	0
4921511M17Rik	Ctrl	Stress	0	0	0
4921511M17Rik	Ctrl	Stress	0	0	0
4921511M17Rik	Ctrl	Stress	0	0	0
4921511M17Rik	Ctrl	Stress	0	0	0
4921513I03Rik	Ctrl	Stress	0	0	0
4921513I03Rik	Ctrl	Stress	0	0	0
4921515E04Rik	Ctrl	Stress	0	0	0
4921517D22Rik	Ctrl	Stress	0	0	0
4921524J17Rik	Ctrl	Stress	4.703	5.05229	0.103354
4921524J17Rik	Ctrl	Stress	4.703	5.05229	0.103354
4921524L21Rik	Ctrl	Stress	0	0	0
4921525O09Rik	Ctrl	Stress	0	0.00484328	Inf
4921529L05Rik	Ctrl	Stress	0	0	0
4921530L21Rik	Ctrl	Stress	0.0433243	0.0197066	-1.13649
4921531C22Rik	Ctrl	Stress	1.394	1.0922	-0.351998
4921531P14Rik	Ctrl	Stress	0.0410937	0	#NAME?
4921533I20Rik	Ctrl	Stress	0	0	0
4921534H16Rik	Ctrl	Stress	0.0345466	0	#NAME?
4921536K21Rik	Ctrl	Stress	0.0970251	0.169243	0.802665
4921539E11Rik	Ctrl	Stress	0	0	0
4921539E11Rik	Ctrl	Stress	0	0	0
4922502D21Rik	Ctrl	Stress	0	0	0
4922502H24Rik	Ctrl	Stress	0	0	0
4922502N22Rik	Ctrl	Stress	0	0	0
4930401C15Rik	Ctrl	Stress	0	0	0
4930401O10Rik	Ctrl	Stress	0	0	0
4930401O12Rik	Ctrl	Stress	0	0	0
4930402F06Rik	Ctrl	Stress	0.0262483	0	#NAME?
4930402F06Rik	Ctrl	Stress	0.0262483	0	#NAME?
4930402F11Rik	Ctrl	Stress	0	0	0
4930402H24Rik	Ctrl	Stress	19.1446	20.2427	0.080465
4930402H24Rik	Ctrl	Stress	19.1446	20.2427	0.080465
4930402K13Rik	Ctrl	Stress	0	0	0
4930404A05Rik	Ctrl	Stress	0	0	0
4930404H11Rik	Ctrl	Stress	0.243098	0	#NAME?
4930404I05Rik	Ctrl	Stress	0.588207	1.03707	0.818111
4930404N11Rik	Ctrl	Stress	6.37912	5.37703	-0.246549
4930405A10Rik	Ctrl	Stress	0	0	0
4930405A21Rik	Ctrl	Stress	0.237068	0.166191	-0.512455
4930405D11Rik	Ctrl	Stress	0	0.0427032	Inf
4930405J17Rik	Ctrl	Stress	0.0679267	0	#NAME?
4930405L22Rik	Ctrl	Stress	0	0.050627	Inf
4930406D18Rik	Ctrl	Stress	0	0	0
4930407I10Rik	Ctrl	Stress	0	0	0
4930412B13Rik	Ctrl	Stress	0	0	0
4930412C18Rik	Ctrl	Stress	0.429687	0.425625	-0.0137062
4930412O13Rik	Ctrl	Stress	0	0	0
4930413E15Rik	Ctrl	Stress	0	0	0
4930413F20Rik	Ctrl	Stress	0.0892754	0.264929	1.56927
4930413G21Rik	Ctrl	Stress	2.31978	3.1519	0.442238
4930413M19Rik	Ctrl	Stress	0	0	0
4930414N06Rik	Ctrl	Stress	0.714686	1.37549	0.944567
4930415F15Rik	Ctrl	Stress	0.104569	0.137497	0.394949
4930415L06Rik	Ctrl	Stress	0	0	0
4930415O20Rik	Ctrl	Stress	0.0718984	0.09492	0.400754
4930417O13Rik	Ctrl	Stress	0	0	0
4930417O22Rik	Ctrl	Stress	0	0.0534943	Inf
4930419G24Rik	Ctrl	Stress	0.107452	0.0964502	-0.15583
4930423M02Rik	Ctrl	Stress	0	0.0149507	Inf
4930425K10Rik	Ctrl	Stress	0	0	0
4930425O10Rik	Ctrl	Stress	0	0.0123046	Inf
4930426D05Rik	Ctrl	Stress	0.522656	0.22097	-1.24201
4930426L09Rik	Ctrl	Stress	0.510461	0.651629	0.352251
4930427A07Rik	Ctrl	Stress	0.656477	0.462023	-0.50678
4930428E07Rik	Ctrl	Stress	0	0	0
4930428G15Rik	Ctrl	Stress	0	0.0623347	Inf
4930428O21Rik	Ctrl	Stress	0	0	0
4930429B21Rik	Ctrl	Stress	5.95151	6.77987	0.188002
4930429D17Rik	Ctrl	Stress	0	0	0
4930429F11Rik	Ctrl	Stress	0	0	0
4930429F24Rik	Ctrl	Stress	0.346739	0.459448	0.40605
4930430A15Rik	Ctrl	Stress	0	0	0
4930430F08Rik	Ctrl	Stress	6.05823	6.00814	-0.0119773
4930430F21Rik	Ctrl	Stress	0	0	0
4930430J02Rik	Ctrl	Stress	0.174707	0.190281	0.123196
4930431F12Rik	Ctrl	Stress	0.0322635	0.08487	1.39535
4930431P03Rik	Ctrl	Stress	0	0	0
4930432J09Rik	Ctrl	Stress	0	0	0
4930432K21Rik	Ctrl	Stress	2.70009	1.32513	-1.02687
4930432K21Rik	Ctrl	Stress	2.70009	1.32513	-1.02687
4930432M17Rik	Ctrl	Stress	0	0	0
4930433B08Rik	Ctrl	Stress	0	0	0
4930433I11Rik	Ctrl	Stress	0	0	0
4930433N12Rik	Ctrl	Stress	0	0	0
4930434J06Rik	Ctrl	Stress	0	0	0
4930435E12Rik	Ctrl	Stress	0	0	0
4930438E09Rik	Ctrl	Stress	0	0	0
4930440C22Rik	Ctrl	Stress	0	0	0
4930440I19Rik	Ctrl	Stress	0	0	0
4930441J16Rik	Ctrl	Stress	0	0	0
4930442J19Rik	Ctrl	Stress	0	0	0
4930442L01Rik	Ctrl	Stress	0	0	0
4930443O20Rik	Ctrl	Stress	0.0943467	0.0421171	-1.16357
4930444F02Rik	Ctrl	Stress	0.100284	0.201181	1.00441
4930444F02Rik	Ctrl	Stress	0.100284	0.201181	1.00441
4930444F02Rik	Ctrl	Stress	0.100284	0.201181	1.00441
4930444G20Rik	Ctrl	Stress	0	0	0
4930444M15Rik	Ctrl	Stress	0	0.0359651	Inf
4930444P10Rik	Ctrl	Stress	0.187498	0.360395	0.9427
4930444P10Rik	Ctrl	Stress	0.187498	0.360395	0.9427
4930447A16Rik	Ctrl	Stress	0.0339223	0	#NAME?
4930447C04Rik	Ctrl	Stress	7.45976	10.016	0.425109
4930447J18Rik	Ctrl	Stress	0	0	0
4930447K03Rik	Ctrl	Stress	0.115108	0.117275	0.026913
4930447N08Rik	Ctrl	Stress	0.0433243	0.0826219	0.931348
4930448C13Rik	Ctrl	Stress	0	0	0
4930448F12Rik	Ctrl	Stress	0	0.0287884	Inf
4930448H16Rik	Ctrl	Stress	0	0	0
4930448I06Rik	Ctrl	Stress	0	0	0
4930448I18Rik	Ctrl	Stress	0	0	0
4930448K20Rik	Ctrl	Stress	0	0	0
4930449E01Rik	Ctrl	Stress	0.0728481	0	#NAME?
4930449E18Rik	Ctrl	Stress	0.441644	0	#NAME?
4930449I24Rik	Ctrl	Stress	0	0	0
4930451G09Rik	Ctrl	Stress	0.803062	0.823587	0.0364092
4930451G09Rik	Ctrl	Stress	0.803062	0.823587	0.0364092
4930451I11Rik	Ctrl	Stress	2.06138	0	#NAME?
4930452A19Rik	Ctrl	Stress	0	0	0
4930452B06Rik	Ctrl	Stress	3.74307	3.95468	0.0793402
4930452G13Rik	Ctrl	Stress	0.213577	0.192732	-0.148156
4930452N14Rik	Ctrl	Stress	0.0317089	0.0465613	0.554242
4930453H23Rik	Ctrl	Stress	0	0	0
4930453L07Rik	Ctrl	Stress	0	0.0120936	Inf
4930453N24Rik	Ctrl	Stress	11.7384	9.6405	-0.284062
4930455B14Rik	Ctrl	Stress	0	0	0
4930455C13Rik	Ctrl	Stress	2.86004	4.17733	0.546542
4930455D15Rik	Ctrl	Stress	0	0	0
4930455F16Rik	Ctrl	Stress	0	0	0
4930455F16Rik	Ctrl	Stress	0	0	0
4930455F16Rik	Ctrl	Stress	0	0	0
4930455H04Rik	Ctrl	Stress	0.0942329	0.0296159	-1.66986
4930455J16Rik	Ctrl	Stress	0	0	0
4930456L15Rik	Ctrl	Stress	0	0	0
4930459C07Rik	Ctrl	Stress	0	0	0
4930459L07Rik	Ctrl	Stress	0	0	0
4930461G14Rik	Ctrl	Stress	0.0446886	0.0653111	0.547421
4930463O16Rik	Ctrl	Stress	0	0	0
4930465K10Rik	Ctrl	Stress	0.0120624	0.063699	2.40075
4930465M20Rik	Ctrl	Stress	0	0	0
4930467D21Rik	Ctrl	Stress	0.0146696	0.0159133	0.117398
4930467E23Rik	Ctrl	Stress	0.101852	0.0625387	-0.703654
4930467K11Rik	Ctrl	Stress	0	0	0
4930469G21Rik	Ctrl	Stress	0.407647	0.49555	0.28171
4930470H14Rik	Ctrl	Stress	17.991	8.71565	-1.04559
4930470P17Rik	Ctrl	Stress	0.219873	0.112894	-0.961705
4930471C04Rik	Ctrl	Stress	0.14927	0.210367	0.494987
4930471G03Rik	Ctrl	Stress	0	0	0
4930471M09Rik	Ctrl	Stress	0.0140785	0.0329999	1.22897
4930473A02Rik	Ctrl	Stress	1.39505	1.49321	0.0980977
4930473O22Rik	Ctrl	Stress	0	0	0
4930474G06Rik	Ctrl	Stress	0.0218191	0.0136254	-0.679294
4930474H20Rik	Ctrl	Stress	0	0	0
4930474M22Rik	Ctrl	Stress	0.165781	0.0926833	-0.838897
4930474N05Rik	Ctrl	Stress	0	0	0
4930474N09Rik	Ctrl	Stress	0.0811228	0.104095	0.359723
4930478L05Rik	Ctrl	Stress	0	0	0
4930478P22Rik	Ctrl	Stress	0	0	0
4930479D17Rik	Ctrl	Stress	0.95213	1.15538	0.279132
4930480E11Rik	Ctrl	Stress	0	0	0
4930480G23Rik	Ctrl	Stress	0	0	0
4930480K15Rik	Ctrl	Stress	0.256376	0.0541198	-2.24403
4930480M12Rik	Ctrl	Stress	0	0	0
4930481A15Rik	Ctrl	Stress	3.40471	0.910853	-1.90224
4930481A15Rik	Ctrl	Stress	3.40471	0.910853	-1.90224
4930482G09Rik	Ctrl	Stress	0.173033	0.211131	0.28709
4930483J18Rik	Ctrl	Stress	0	0.0462511	Inf
4930483K19Rik	Ctrl	Stress	0.38696	0.448776	0.213813
4930483O08Rik	Ctrl	Stress	0.0345243	0.0271294	-0.347754
4930486F22Rik	Ctrl	Stress	0	0.063487	Inf
4930486I03Rik	Ctrl	Stress	0.137704	0.252873	0.876841
4930486L24Rik	Ctrl	Stress	0.140836	0.213909	0.602981
4930487D11Rik	Ctrl	Stress	0	0	0
4930487H11Rik	Ctrl	Stress	0.0185681	0.146832	2.98327
4930488B22Rik	Ctrl	Stress	0	0	0
4930488L21Rik	Ctrl	Stress	0.284484	0.206835	-0.459869
4930500F04Rik	Ctrl	Stress	0	0	0
4930500L23Rik	Ctrl	Stress	0	0	0
4930502A04Rik	Ctrl	Stress	0	0	0
4930502E09Rik	Ctrl	Stress	0	0	0
4930502E18Rik	Ctrl	Stress	0.203404	0.273259	0.425918
4930503B20Rik	Ctrl	Stress	0	0.0276724	Inf
4930503E14Rik	Ctrl	Stress	0	0.0137819	Inf
4930503E24Rik	Ctrl	Stress	0	0	0
4930503H13Rik	Ctrl	Stress	0	0	0
4930503L19Rik	Ctrl	Stress	2.29587	2.96719	0.370053
4930503O07Rik	Ctrl	Stress	0	0.0510449	Inf
4930504O13Rik	Ctrl	Stress	0	0	0
4930505A04Rik	Ctrl	Stress	0.172232	0.249859	0.536761
4930505G20Rik	Ctrl	Stress	0	0	0
4930506C21Rik	Ctrl	Stress	1.62205	3.22622	0.992027
4930507D05Rik	Ctrl	Stress	0.563401	0.667403	0.244396
4930507D10Rik	Ctrl	Stress	0	0.0315919	Inf
4930509E16Rik	Ctrl	Stress	0.0288319	0.0643129	1.15744
4930509J09Rik	Ctrl	Stress	0.171514	0.0564541	-1.60318
4930509K18Rik	Ctrl	Stress	0	0	0
4930511A02Rik	Ctrl	Stress	0.00734392	0.0686493	3.22462
4930511E03Rik	Ctrl	Stress	0	0	0
4930511M06Rik	Ctrl	Stress	0.433548	0.422129	-0.038505
4930511M06Rik	Ctrl	Stress	0.433548	0.422129	-0.038505
4930511M06Rik	Ctrl	Stress	0.433548	0.422129	-0.038505
4930512B01Rik	Ctrl	Stress	0.0314181	0.0674307	1.10181
4930513D17Rik	Ctrl	Stress	0.0285107	0.0224039	-0.347754
4930513N10Rik	Ctrl	Stress	0.370044	0.304575	-0.280902
4930513O06Rik	Ctrl	Stress	0	0	0
4930515B02Rik	Ctrl	Stress	0	0	0
4930515G01Rik	Ctrl	Stress	0.341036	0.132195	-1.36726
4930515G16Rik	Ctrl	Stress	0	0	0
4930515L03Rik	Ctrl	Stress	0	0	0
4930515L19Rik	Ctrl	Stress	0	0	0
4930517E11Rik	Ctrl	Stress	0	0	0
4930518P08Rik	Ctrl	Stress	0	0	0
4930519D14Rik	Ctrl	Stress	0	0.0201344	Inf
4930519F09Rik	Ctrl	Stress	0.98411	1.30674	0.409078
4930519F16Rik	Ctrl	Stress	0	0	0
4930519F24Rik	Ctrl	Stress	0	0	0
4930519G04Rik	Ctrl	Stress	1.11068	0.234918	-2.24121
4930519H02Rik	Ctrl	Stress	0	0	0
4930520O04Rik	Ctrl	Stress	0.91095	0.51728	-0.816427
4930520O04Rik	Ctrl	Stress	0.91095	0.51728	-0.816427
4930520P13Rik	Ctrl	Stress	0	0	0
4930521E06Rik	Ctrl	Stress	0	0	0
4930522H14Rik	Ctrl	Stress	0	0	0
4930522H14Rik	Ctrl	Stress	0	0	0
4930522O17Rik	Ctrl	Stress	0	0	0
4930523C07Rik	Ctrl	Stress	0.410713	0.401986	-0.0309852
4930523C07Rik	Ctrl	Stress	0.410713	0.401986	-0.0309852
4930523O13Rik	Ctrl	Stress	0	0	0
4930524B15Rik	Ctrl	Stress	0.0451102	0.148597	1.71988
4930524C18Rik	Ctrl	Stress	0	0	0
4930524N10Rik	Ctrl	Stress	0	0	0
4930524O05Rik	Ctrl	Stress	0	0	0
4930524O08Rik	Ctrl	Stress	0	0	0
4930525D18Rik	Ctrl	Stress	0	0.0205251	Inf
4930525G20Rik	Ctrl	Stress	0.619918	0.881975	0.508661
4930526I15Rik	Ctrl	Stress	0	0	0
4930526I15Rik	Ctrl	Stress	0	0	0
4930526I15Rik	Ctrl	Stress	0	0	0
4930526L06Rik	Ctrl	Stress	0	0.0367691	Inf
4930527F14Rik	Ctrl	Stress	0	0.0425881	Inf
4930527G23Rik	Ctrl	Stress	0	0	0
4930528A17Rik	Ctrl	Stress	0.187187	0.176769	-0.082616
4930528D03Rik	Ctrl	Stress	0.119443	0.173448	0.538182
4930528P14Rik	Ctrl	Stress	0	0	0
4930529C04Rik	Ctrl	Stress	0	0	0
4930529K09Rik	Ctrl	Stress	0	0	0
4930529L06Rik	Ctrl	Stress	0	0	0
4930532M18Rik	Ctrl	Stress	0	0	0
4930533B01Rik	Ctrl	Stress	0	0	0
4930533P14Rik	Ctrl	Stress	0	0	0
4930538K18Rik	Ctrl	Stress	1.65454	1.04405	-0.66424
4930539C22Rik	Ctrl	Stress	0.0167247	0	#NAME?
4930539E08Rik	Ctrl	Stress	1.90799	1.85732	-0.0388325
4930539J05Rik	Ctrl	Stress	2.3506	2.911	0.308484
4930539M17Rik	Ctrl	Stress	0	0	0
4930539N22Rik	Ctrl	Stress	0.271304	0.0343391	-2.98199
4930540M03Rik	Ctrl	Stress	0	0	0
4930542C21Rik	Ctrl	Stress	0	0.0299177	Inf
4930542D17Rik	Ctrl	Stress	0	0	0
4930543E12Rik	Ctrl	Stress	0.0232199	0	#NAME?
4930544D05Rik	Ctrl	Stress	0.35577	0	#NAME?
4930544G11Rik	Ctrl	Stress	0	0	0
4930544M13Rik	Ctrl	Stress	0	0	0
4930545E07Rik	Ctrl	Stress	0	0	0
4930545H06Rik	Ctrl	Stress	0.0227876	0.0666068	1.54742
4930545L23Rik	Ctrl	Stress	0.00552357	0.00967146	0.808133
4930546C10Rik	Ctrl	Stress	0	0.00702652	Inf
4930546K05Rik	Ctrl	Stress	0.03193	0	#NAME?
4930547E08Rik	Ctrl	Stress	0.0387021	0.0677652	0.808133
4930547E14Rik	Ctrl	Stress	0	0.0661443	Inf
4930548G14Rik	Ctrl	Stress	0	0	0
4930548H24Rik	Ctrl	Stress	0	0.0122132	Inf
4930548J01Rik	Ctrl	Stress	0	0	0
4930548K13Rik	Ctrl	Stress	0	0	0
4930549C01Rik	Ctrl	Stress	0	0	0
4930549G23Rik	Ctrl	Stress	0.826717	1.94289	1.23274
4930550C14Rik	Ctrl	Stress	0.180782	0.191761	0.0850616
4930550L24Rik	Ctrl	Stress	0	0	0
4930552N02Rik	Ctrl	Stress	0	0	0
4930552P12Rik	Ctrl	Stress	0.0412944	0.0469978	0.186648
4930553E22Rik	Ctrl	Stress	0	0	0
4930554C24Rik	Ctrl	Stress	0	0	0
4930555B11Rik	Ctrl	Stress	0	0	0
4930555G01Rik	Ctrl	Stress	0.0577404	0.0438687	-0.396389
4930556C24Rik	Ctrl	Stress	0	0	0
4930556G01Rik	Ctrl	Stress	0	0	0
4930556J02Rik	Ctrl	Stress	0	0	0
4930556M19Rik	Ctrl	Stress	0.132983	0.0662281	-1.00573
4930556M19Rik	Ctrl	Stress	0.132983	0.0662281	-1.00573
4930556M19Rik	Ctrl	Stress	0.132983	0.0662281	-1.00573
4930556N09Rik	Ctrl	Stress	0	0	0
4930557A04Rik	Ctrl	Stress	0	0	0
4930557J02Rik	Ctrl	Stress	0	0	0
4930558C23Rik	Ctrl	Stress	0	0	0
4930558G05Rik	Ctrl	Stress	0	0	0
4930558J18Rik	Ctrl	Stress	0.0068763	0.0181562	1.40075
4930558K02Rik	Ctrl	Stress	0.0976832	0	#NAME?
4930558K02Rik	Ctrl	Stress	0.0976832	0	#NAME?
4930562C15Rik	Ctrl	Stress	0.020974	0.0143146	-0.55112
4930562F07Rik	Ctrl	Stress	0.150098	0.272124	0.858362
4930562F07Rik	Ctrl	Stress	0.150098	0.272124	0.858362
4930563D23Rik	Ctrl	Stress	0	0	0
4930563E18Rik	Ctrl	Stress	0.00943989	0.0607804	2.68677
4930563E22Rik	Ctrl	Stress	0.753091	1.04022	0.465993
4930563F08Rik	Ctrl	Stress	0	0	0
4930563M20Rik	Ctrl	Stress	0	0	0
4930564C03Rik	Ctrl	Stress	0	0	0
4930564D02Rik	Ctrl	Stress	0	0	0
4930565D16Rik	Ctrl	Stress	0	0	0
4930565N06Rik	Ctrl	Stress	0.182659	0.152763	-0.257859
4930567H12Rik	Ctrl	Stress	0	0.025056	Inf
4930567H17Rik	Ctrl	Stress	0	0	0
4930567J20Rik	Ctrl	Stress	0	0	0
4930567K20Rik	Ctrl	Stress	0	0	0
4930568D16Rik	Ctrl	Stress	0	0	0
4930568E12Rik	Ctrl	Stress	0	0	0
4930568G15Rik	Ctrl	Stress	0.0520614	0.0378016	-0.461766
4930570G19Rik	Ctrl	Stress	4.87855	5.78599	0.246112
4930570G19Rik	Ctrl	Stress	4.87855	5.78599	0.246112
4930570G19Rik	Ctrl	Stress	4.87855	5.78599	0.246112
4930571K23Rik	Ctrl	Stress	0	0	0
4930571O06Rik	Ctrl	Stress	0	0	0
4930572K03Rik	Ctrl	Stress	0	0	0
4930572O03Rik	Ctrl	Stress	0.0132655	0	#NAME?
4930572O13Rik	Ctrl	Stress	0.123228	0.211741	0.780975
4930573O16Rik	Ctrl	Stress	0	0	0
4930577N17Rik	Ctrl	Stress	0.37427	0.36654	-0.0301073
4930578C19Rik	Ctrl	Stress	0.321221	0.394541	0.29661
4930578C19Rik	Ctrl	Stress	0.321221	0.394541	0.29661
4930578E11Rik	Ctrl	Stress	0	0	0
4930578I06Rik	Ctrl	Stress	0	0.02703	Inf
4930578M01Rik	Ctrl	Stress	0.457726	0.684281	0.580104
4930578N18Rik	Ctrl	Stress	0	0	0
4930579F01Rik	Ctrl	Stress	0	0	0
4930579F01Rik	Ctrl	Stress	0	0	0
4930579G18Rik	Ctrl	Stress	1.24278	1.00935	-0.300148
4930579G24Rik	Ctrl	Stress	1.06394	0.719434	-0.564481
4930579K19Rik	Ctrl	Stress	0.693295	0.548279	-0.33856
4930581F22Rik	Ctrl	Stress	0.591146	0.91035	0.622908
4930583K01Rik	Ctrl	Stress	0	0	0
4930583P06Rik	Ctrl	Stress	0.300878	0	#NAME?
4930584F24Rik	Ctrl	Stress	0	0	0
4930590J08Rik	Ctrl	Stress	0.0928387	0.102428	0.141818
4930590L20Rik	Ctrl	Stress	0.158777	0.373816	1.23533
4930591A17Rik	Ctrl	Stress	0	0	0
4930592A05Rik	Ctrl	Stress	0.369454	0.434388	0.233591
4930592I03Rik	Ctrl	Stress	0	0	0
4930593A02Rik	Ctrl	Stress	0	0	0
4930593C16Rik	Ctrl	Stress	0	0.0401885	Inf
4930594C11Rik	Ctrl	Stress	0.114269	0.013132	-3.12128
4930595M18Rik	Ctrl	Stress	0	0	0
4930596D02Rik	Ctrl	Stress	0	0	0
4930596I21Rik	Ctrl	Stress	0.0514731	0.0603263	0.22897
4930597G03Rik	Ctrl	Stress	0.0136525	0	#NAME?
4930598F16Rik	Ctrl	Stress	0	0	0
4930599N23Rik	Ctrl	Stress	0.0189866	0.133509	2.81388
4931402G19Rik	Ctrl	Stress	0.108664	0.146679	0.432778
4931403E22Rik	Ctrl	Stress	0.483961	0.668439	0.465907
4931403G20Rik	Ctrl	Stress	0.0249094	0.0430335	0.788768
4931403G20Rik	Ctrl	Stress	0.0249094	0.0430335	0.788768
4931406B18Rik	Ctrl	Stress	0.0698034	0	#NAME?
4931406C07Rik	Ctrl	Stress	7.68156	9.48055	0.303571
4931406C07Rik	Ctrl	Stress	7.68156	9.48055	0.303571
4931406C07Rik	Ctrl	Stress	7.68156	9.48055	0.303571
4931406H21Rik	Ctrl	Stress	0	0.0101363	Inf
4931406P16Rik	Ctrl	Stress	6.11698	6.83423	0.159959
4931408C20Rik	Ctrl	Stress	0.00306938	0	#NAME?
4931408D14Rik	Ctrl	Stress	0.188959	0.10554	-0.840287
4931408D14Rik	Ctrl	Stress	0.188959	0.10554	-0.840287
4931409K22Rik	Ctrl	Stress	0.0383672	0.102804	1.42195
4931409K22Rik	Ctrl	Stress	0.0383672	0.102804	1.42195
4931414P19Rik	Ctrl	Stress	0.854775	1.29104	0.594921
4931417E11Rik	Ctrl	Stress	0	0	0
4931419H13Rik	Ctrl	Stress	0.0166586	0.0195238	0.22897
4931420L22Rik	Ctrl	Stress	0	0	0
4931423N10Rik	Ctrl	Stress	0.0483533	0.097781	1.01594
4931428F04Rik	Ctrl	Stress	10.6956	9.65866	-0.147127
4931428F04Rik	Ctrl	Stress	10.6956	9.65866	-0.147127
4931428L18Rik	Ctrl	Stress	0	0.0168377	Inf
4931429I11Rik	Ctrl	Stress	0.0142943	0.0298237	1.06101
4931429L15Rik	Ctrl	Stress	0.0566632	0.0487503	-0.217002
4931429P17Rik	Ctrl	Stress	0	0	0
4931430N09Rik	Ctrl	Stress	0.094364	0	#NAME?
4931431B13Rik	Ctrl	Stress	0	0	0
4931431C16Rik	Ctrl	Stress	0.0920843	0.107096	0.21788
4931431F19Rik	Ctrl	Stress	0	0	0
4931440F15Rik	Ctrl	Stress	0.228337	0.209169	-0.126492
4931440J10Rik	Ctrl	Stress	0.290897	0.103911	-1.48515
4931440P22Rik	Ctrl	Stress	0.02305	0.117059	2.3444
4932411E22Rik	Ctrl	Stress	0.238069	0.271784	0.191081
4932411N23Rik	Ctrl	Stress	0.00792294	0	#NAME?
4932412D23Rik	Ctrl	Stress	0.00324768	0.00476888	0.554242
4932412D23Rik	Ctrl	Stress	0.00324768	0.00476888	0.554242
4932413F04Rik	Ctrl	Stress	0	0	0
4932414J04Rik	Ctrl	Stress	0	0	0
4932414N04Rik	Ctrl	Stress	0	0	0
4932415M13Rik	Ctrl	Stress	0.00443571	0.018164	2.03384
4932416H05Rik	Ctrl	Stress	1.30265	1.6219	0.316238
4932416K20Rik	Ctrl	Stress	0	0	0
4932429P05Rik	Ctrl	Stress	0	0	0
4932435O22Rik	Ctrl	Stress	0.0570862	0.0336942	-0.760643
4932438A13Rik	Ctrl	Stress	9.18278	10.3709	0.175542
4932438H23Rik	Ctrl	Stress	0.142318	0.241226	0.761268
4932438H23Rik	Ctrl	Stress	0.142318	0.241226	0.761268
4932441J04Rik	Ctrl	Stress	0.497552	0.535767	0.106757
4932443I19Rik	Ctrl	Stress	0.376009	0.339207	-0.148603
4932702P03Rik	Ctrl	Stress	0.0797214	0.0855501	0.101803
4933400A11Rik	Ctrl	Stress	0	0	0
4933400B14Rik	Ctrl	Stress	0	0	0
4933400C23Rik	Ctrl	Stress	0.00846016	0.00991529	0.22897
4933400F21Rik	Ctrl	Stress	0	0	0
4933400L20Rik	Ctrl	Stress	0	0	0
4933401B06Rik	Ctrl	Stress	0	0	0
4933401D09Rik	Ctrl	Stress	0.0113781	0	#NAME?
4933401H06Rik	Ctrl	Stress	0.0174886	0	#NAME?
4933402C06Rik	Ctrl	Stress	0	0.0188527	Inf
4933402D24Rik	Ctrl	Stress	0.636035	0.77487	0.284848
4933402E13Rik	Ctrl	Stress	0	0	0
4933402E13Rik	Ctrl	Stress	0	0	0
4933402J07Rik	Ctrl	Stress	0	0	0
4933402J10Rik	Ctrl	Stress	0	0	0
4933402J10Rik	Ctrl	Stress	0	0	0
4933402J15Rik	Ctrl	Stress	0.019477	0.0306104	0.652246
4933402N03Rik	Ctrl	Stress	0	0	0
4933402N22Rik	Ctrl	Stress	0	0	0
4933402P03Rik	Ctrl	Stress	0	0.0105737	Inf
4933403O08Rik	Ctrl	Stress	0	0	0
4933404G15Rik	Ctrl	Stress	0	0	0
4933404K08Rik	Ctrl	Stress	0	0.0181416	Inf
4933404O12Rik	Ctrl	Stress	3.34539	3.29206	-0.023182
4933405D12Rik	Ctrl	Stress	0.0684863	0.100249	0.549699
4933405E24Rik	Ctrl	Stress	0	0	0
4933405L10Rik	Ctrl	Stress	0.0865268	0.130254	0.590113
4933405O20Rik	Ctrl	Stress	0.0112364	0.0196743	0.808133
4933406C10Rik	Ctrl	Stress	0.461215	0.724845	0.652233
4933406D12Rik	Ctrl	Stress	0	0	0
4933406F09Rik	Ctrl	Stress	0.072322	0	#NAME?
4933406G16Rik	Ctrl	Stress	0	0	0
4933406I18Rik	Ctrl	Stress	0.243161	0.540676	1.15285
4933406I18Rik	Ctrl	Stress	0.243161	0.540676	1.15285
4933406J08Rik	Ctrl	Stress	0	0	0
4933406J10Rik	Ctrl	Stress	0	0	0
4933406K04Rik	Ctrl	Stress	0	0	0
4933406M09Rik	Ctrl	Stress	0.0501437	0	#NAME?
4933407E24Rik	Ctrl	Stress	0.143247	0.167382	0.224638
4933407G14Rik	Ctrl	Stress	0	0	0
4933407I05Rik	Ctrl	Stress	0.205483	0.120888	-0.765344
4933407K13Rik	Ctrl	Stress	0.590559	0.680849	0.205254
4933407L21Rik	Ctrl	Stress	3.79221	1.51063	-1.32789
4933408B17Rik	Ctrl	Stress	0.33939	0.310129	-0.130076
4933408J17Rik	Ctrl	Stress	0.0667269	0.128345	0.943688
4933408N05Rik	Ctrl	Stress	0.0184794	0.0135675	-0.445758
4933409G03Rik	Ctrl	Stress	0	0	0
4933409K07Rik	Ctrl	Stress	0	0	0
4933409K07Rik	Ctrl	Stress	0	0	0
4933409K07Rik	Ctrl	Stress	0	0	0
4933411E08Rik	Ctrl	Stress	0	0.024795	Inf
4933411G06Rik	Ctrl	Stress	0	0	0
4933411K16Rik	Ctrl	Stress	0.505199	0.0996942	-2.34127
4933412E12Rik	Ctrl	Stress	3.99737	2.94354	-0.4415
4933412E12Rik	Ctrl	Stress	3.99737	2.94354	-0.4415
4933412E24Rik	Ctrl	Stress	0	0	0
4933412O06Rik	Ctrl	Stress	1.12104	0.76962	-0.542621
4933413G19Rik	Ctrl	Stress	0.4085	0.48939	0.26065
4933413J09Rik	Ctrl	Stress	0.0877421	0.0652898	-0.426412
4933413L06Rik	Ctrl	Stress	0	0	0
4933415F23Rik	Ctrl	Stress	0	0	0
4933416C03Rik	Ctrl	Stress	0.0382438	0	#NAME?
4933416E03Rik	Ctrl	Stress	0	0	0
4933416I08Rik	Ctrl	Stress	0	0.00039107	Inf
4933416M06Rik	Ctrl	Stress	0	0.0206668	Inf
4933416M07Rik	Ctrl	Stress	0.0506013	0.133245	1.39683
4933417A18Rik	Ctrl	Stress	0	0	0
4933417D19Rik	Ctrl	Stress	2.46256	1.05481	-1.22317
4933417E11Rik	Ctrl	Stress	0	0	0
4933417G07Rik	Ctrl	Stress	0.0169264	0	#NAME?
4933417O13Rik	Ctrl	Stress	0.150578	0.163918	0.122459
4933421I07Rik	Ctrl	Stress	0	0	0
4933421O10Rik	Ctrl	Stress	3.01024	2.83117	-0.0884778
4933422A05Rik	Ctrl	Stress	0	0	0
4933424G05Rik	Ctrl	Stress	0	0.0217981	Inf
4933424G06Rik	Ctrl	Stress	0.626811	0.279985	-1.16268
4933425B07Rik	Ctrl	Stress	0	0	0
4933425L06Rik	Ctrl	Stress	0	0.0247981	Inf
4933427D06Rik	Ctrl	Stress	0.0286486	0.0369196	0.365924
4933427D06Rik	Ctrl	Stress	0.0286486	0.0369196	0.365924
4933427D06Rik	Ctrl	Stress	0.0286486	0.0369196	0.365924
4933427D06Rik	Ctrl	Stress	0.0286486	0.0369196	0.365924
4933427D14Rik	Ctrl	Stress	7.80541	8.85961	0.182769
4933427E11Rik	Ctrl	Stress	0.428117	0.18493	-1.21103
4933427E13Rik	Ctrl	Stress	0	0	0
4933427G17Rik	Ctrl	Stress	0.110787	0.159538	0.526119
4933427I22Rik	Ctrl	Stress	0.44146	0.364868	-0.274909
4933427I22Rik	Ctrl	Stress	0.44146	0.364868	-0.274909
4933428C19Rik	Ctrl	Stress	0	0	0
4933428G20Rik	Ctrl	Stress	2.34325	3.04307	0.377018
4933429K18Rik	Ctrl	Stress	0	0	0
4933429O19Rik	Ctrl	Stress	0	0	0
4933430H16Rik	Ctrl	Stress	0.0206207	0	#NAME?
4933430I17Rik	Ctrl	Stress	0.173795	0.235794	0.440138
4933430M04Rik	Ctrl	Stress	0.178274	0.0982359	-0.85977
4933430N04Rik	Ctrl	Stress	0	0	0
4933431E20Rik	Ctrl	Stress	19.3148	22.0496	0.191046
4933431G14Rik	Ctrl	Stress	0.232346	0.140327	-0.727484
4933431G14Rik	Ctrl	Stress	0.232346	0.140327	-0.727484
4933432G23Rik	Ctrl	Stress	0	0	0
4933432I03Rik	Ctrl	Stress	0.248224	0.323528	0.382246
4933432I09Rik	Ctrl	Stress	2.81069	1.09483	-1.36022
4933432I09Rik	Ctrl	Stress	2.81069	1.09483	-1.36022
4933432K03Rik	Ctrl	Stress	0.0991062	0.164661	0.732455
4933433C11Rik	Ctrl	Stress	0	0.0121831	Inf
4933433F19Rik	Ctrl	Stress	0	0	0
4933433G08Rik	Ctrl	Stress	0	0	0
4933433G15Rik	Ctrl	Stress	0.153501	0.153794	0.00275185
4933433G19Rik	Ctrl	Stress	0.0929668	0.266621	1.52
4933433H22Rik	Ctrl	Stress	0	0	0
4933434E20Rik	Ctrl	Stress	20.8534	20.1657	-0.0483787
4933434E20Rik	Ctrl	Stress	20.8534	20.1657	-0.0483787
4933434E20Rik	Ctrl	Stress	20.8534	20.1657	-0.0483787
4933434E20Rik	Ctrl	Stress	20.8534	20.1657	-0.0483787
4933436E23Rik	Ctrl	Stress	0	0	0
4933436H12Rik	Ctrl	Stress	0	0	0
4933436I01Rik	Ctrl	Stress	0	0	0
4933438B17Rik	Ctrl	Stress	0	0	0
4933438K21Rik	Ctrl	Stress	0	0	0
4933439C10Rik	Ctrl	Stress	28.9406	12.0899	-1.2593
4933439K11Rik	Ctrl	Stress	0.147077	0.157907	0.102498
4933440J02Rik	Ctrl	Stress	0	0	0
4933440M02Rik	Ctrl	Stress	0	0	0
4933440M02Rik	Ctrl	Stress	0	0	0
5031410I06Rik	Ctrl	Stress	0.186449	0.047272	-1.97972
5031414D18Rik	Ctrl	Stress	0.660537	0.803263	0.282235
5031425E22Rik	Ctrl	Stress	3.57431	4.5145	0.336902
5031425F14Rik	Ctrl	Stress	0.092454	0.143081	0.630024
5031426D15Rik	Ctrl	Stress	2.98984	0.107701	-4.79497
5031434C07Rik	Ctrl	Stress	0.0200364	0.0116721	-0.779562
5031434C07Rik	Ctrl	Stress	0.0200364	0.0116721	-0.779562
5031434O11Rik	Ctrl	Stress	3.60146	1.35931	-1.40571
5031439G07Rik	Ctrl	Stress	21.8019	18.7902	-0.214478
5033403H07Rik	Ctrl	Stress	0	0	0
5033404E19Rik	Ctrl	Stress	0.375232	0.576921	0.620591
5033406O09Rik	Ctrl	Stress	0.0970234	0.0709175	-0.452192
5330411J11Rik	Ctrl	Stress	0.0176779	0.0233383	0.400754
5330413P13Rik	Ctrl	Stress	0.200546	0.605276	1.59366
5330417C22Rik	Ctrl	Stress	6.54	7.80066	0.254305
5330434G04Rik	Ctrl	Stress	1.42018	1.55479	0.130643
5330439B14Rik	Ctrl	Stress	0.0769737	0.0627335	-0.295129
5430401F13Rik	Ctrl	Stress	0.0726601	0	#NAME?
5430402E10Rik	Ctrl	Stress	0	0	0
5430402O13Rik	Ctrl	Stress	0.453354	0.627334	0.468597
5430402O13Rik	Ctrl	Stress	0.453354	0.627334	0.468597
5430403N17Rik	Ctrl	Stress	0.0228455	0.00633243	-1.85108
5430405H02Rik	Ctrl	Stress	7.55204	3.51934	-1.10156
5430405H02Rik	Ctrl	Stress	7.55204	3.51934	-1.10156
5430416N02Rik	Ctrl	Stress	6.54795	7.9125	0.273091
5430416O09Rik	Ctrl	Stress	0.245922	0.16622	-0.565108
5430419D17Rik	Ctrl	Stress	0	0	0
5430421F17Rik	Ctrl	Stress	0.0121463	0.0498225	2.03628
5430421N21Rik	Ctrl	Stress	0.0505663	0.00960031	-2.39702
5430425K12Rik	Ctrl	Stress	0	0.0213037	Inf
5430427M07Rik	Ctrl	Stress	0	0	0
5430427O19Rik	Ctrl	Stress	0.0667999	0.0388791	-0.780854
5430428K19Rik	Ctrl	Stress	0	0	0
5430434I15Rik	Ctrl	Stress	0	0	0
5430437J10Rik	Ctrl	Stress	0	0	0
5430440P10Rik	Ctrl	Stress	0.0351273	0.0601016	0.77481
5530400C23Rik	Ctrl	Stress	0	0	0
5530401A14Rik	Ctrl	Stress	0.265341	0.0250552	-3.40467
5530601H04Rik	Ctrl	Stress	1.36941	1.86691	0.447102
5730403I07Rik	Ctrl	Stress	0.0069558	0	#NAME?
5730405O15Rik	Ctrl	Stress	0.39086	0.643358	0.718971
5730408K05Rik	Ctrl	Stress	6.58891	1.7003	-1.95425
5730409E04Rik	Ctrl	Stress	52.158	34.5964	-0.592266
5730409E04Rik	Ctrl	Stress	52.158	34.5964	-0.592266
5730412P04Rik	Ctrl	Stress	0	0.0407074	Inf
5730412P04Rik	Ctrl	Stress	0	0.0407074	Inf
5730416F02Rik	Ctrl	Stress	0	0	0
5730420D15Rik	Ctrl	Stress	0.140013	0.0981084	-0.513108
5730420D15Rik	Ctrl	Stress	0.140013	0.0981084	-0.513108
5730422E09Rik	Ctrl	Stress	0.192014	0.100949	-0.927588
5730435O14Rik	Ctrl	Stress	0.418987	0	#NAME?
5730455P16Rik	Ctrl	Stress	14.1295	18.1393	0.360407
5730457N03Rik	Ctrl	Stress	0	0	0
5730460C07Rik	Ctrl	Stress	0	0	0
5730480H06Rik	Ctrl	Stress	0.619433	0.644647	0.0575613
5730488B01Rik	Ctrl	Stress	0	0	0
5730507C01Rik	Ctrl	Stress	0.444123	0.505287	0.186144
5730507C01Rik	Ctrl	Stress	0.444123	0.505287	0.186144
5730508B09Rik	Ctrl	Stress	1.42249	1.5716	0.143817
5730522E02Rik	Ctrl	Stress	0.555547	0.898683	0.693903
5730559C18Rik	Ctrl	Stress	0.369082	0.497387	0.430428
5830411N06Rik	Ctrl	Stress	0	0.0231763	Inf
5830411N06Rik	Ctrl	Stress	0	0.0231763	Inf
5830411N06Rik	Ctrl	Stress	0	0.0231763	Inf
5830416I19Rik	Ctrl	Stress	0.285961	0.0704619	-2.0209
5830417I10Rik	Ctrl	Stress	1.73603	1.63814	-0.0837309
5830418P13Rik	Ctrl	Stress	0.107366	0.233878	1.12322
5830428M24Rik	Ctrl	Stress	0	0	0
5830428M24Rik	Ctrl	Stress	0	0	0
5830432E09Rik	Ctrl	Stress	0.1538	0.0317916	-2.27434
5830444B04Rik	Ctrl	Stress	0.23719	0.472985	0.995748
5830444B04Rik	Ctrl	Stress	0.23719	0.472985	0.995748
5830444B04Rik	Ctrl	Stress	0.23719	0.472985	0.995748
5830454E08Rik	Ctrl	Stress	4.53408	1.09244	-2.05325
5830473C10Rik	Ctrl	Stress	0	0.0329256	Inf
5930403L14Rik	Ctrl	Stress	5.391	7.92417	0.555708
5930412G12Rik	Ctrl	Stress	1.87293	1.33125	-0.492518
5930430L01Rik	Ctrl	Stress	0.247097	0.637802	1.36803
5930430L01Rik	Ctrl	Stress	0.247097	0.637802	1.36803
5930438M14Rik	Ctrl	Stress	0.492224	0.628465	0.352517
6030407O03Rik	Ctrl	Stress	0.202986	0.100198	-1.01853
6030408B16Rik	Ctrl	Stress	0.178028	0.0105869	-4.07175
6030419C18Rik	Ctrl	Stress	69.3644	53.9032	-0.363823
6030440G07Rik	Ctrl	Stress	0	0.0168568	Inf
6030443J06Rik	Ctrl	Stress	0.139055	0.216155	0.636412
6030458C11Rik	Ctrl	Stress	10.1786	11.3393	0.155791
6030458C11Rik	Ctrl	Stress	10.1786	11.3393	0.155791
6030466F02Rik	Ctrl	Stress	0.0230867	0	#NAME?
6030468B19Rik	Ctrl	Stress	0.0944758	0.107029	0.17998
6030469F06Rik	Ctrl	Stress	0	0	0
6030498E09Rik	Ctrl	Stress	0.0260658	0	#NAME?
6230400D17Rik	Ctrl	Stress	2.59571	2.00022	-0.375971
6330403A02Rik	Ctrl	Stress	39.9454	52.5275	0.395042
6330403K07Rik	Ctrl	Stress	169.653	132.639	-0.355077
6330407A03Rik	Ctrl	Stress	0	0	0
6330408A02Rik	Ctrl	Stress	3.68362	3.84893	0.0633322
6330409D20Rik	Ctrl	Stress	2.74948	1.56832	-0.809936
6330410L21Rik	Ctrl	Stress	0.0111612	0.00605373	-0.882602
6330415B21Rik	Ctrl	Stress	0.200949	0.0313298	-2.68122
6330416G13Rik	Ctrl	Stress	8.98063	3.88821	-1.20771
6330418K02Rik	Ctrl	Stress	6.2522	1.5534	-2.00894
6330549D23Rik	Ctrl	Stress	0.790869	0.662371	-0.255798
6430411K18Rik	Ctrl	Stress	5.44052	3.7248	-0.546585
6430503K07Rik	Ctrl	Stress	0.306915	0.296938	-0.047678
6430531B16Rik	Ctrl	Stress	0.891568	0.418088	-1.09254
6430548M08Rik	Ctrl	Stress	63.4051	75.016	0.2426
6430548M08Rik	Ctrl	Stress	63.4051	75.016	0.2426
6430548M08Rik	Ctrl	Stress	63.4051	75.016	0.2426
6430548M08Rik	Ctrl	Stress	63.4051	75.016	0.2426
6430550D23Rik	Ctrl	Stress	0.549166	0.433777	-0.34029
6430550D23Rik	Ctrl	Stress	0.549166	0.433777	-0.34029
6430562O15Rik	Ctrl	Stress	0.888621	0.930487	0.0664177
6430571L13Rik	Ctrl	Stress	1.49254	1.68914	0.17852
6430573F11Rik	Ctrl	Stress	3.1123	3.93446	0.338183
6430584L05Rik	Ctrl	Stress	1.0197	1.43371	0.491616
6430706D22Rik	Ctrl	Stress	8.27114	11.1403	0.429633
6430710C18Rik	Ctrl	Stress	0	0.0234115	Inf
6430710C18Rik	Ctrl	Stress	0	0.0234115	Inf
6530402F18Rik	Ctrl	Stress	2.93921	2.81583	-0.0618678
6530411M01Rik	Ctrl	Stress	0.651308	0.313478	-1.05497
6720468P15Rik	Ctrl	Stress	0.237127	0.100498	-1.23849
6720468P15Rik	Ctrl	Stress	0.237127	0.100498	-1.23849
6720483E21Rik	Ctrl	Stress	0.435422	0.334955	-0.37845
6720489N17Rik	Ctrl	Stress	1.20504	1.51009	0.325548
6820408C15Rik	Ctrl	Stress	1.87945	0.633448	-1.56901
6820408C15Rik	Ctrl	Stress	1.87945	0.633448	-1.56901
6820408C15Rik	Ctrl	Stress	1.87945	0.633448	-1.56901
6820408C15Rik	Ctrl	Stress	1.87945	0.633448	-1.56901
6820431F20Rik	Ctrl	Stress	4.36067	5.15683	0.241934
6820431F20Rik	Ctrl	Stress	4.36067	5.15683	0.241934
7420426K07Rik	Ctrl	Stress	0	0	0
7420461P10Rik	Ctrl	Stress	0.0534761	0.133518	1.32006
7420700N18Rik	Ctrl	Stress	0	0	0
7420701I03Rik	Ctrl	Stress	0.0539888	0	#NAME?
7530416G11Rik	Ctrl	Stress	0	0	0
7630403G23Rik	Ctrl	Stress	0	0.0425737	Inf
8030411F24Rik	Ctrl	Stress	0	0	0
8030423F21Rik	Ctrl	Stress	0	0.021053	Inf
8030423J24Rik	Ctrl	Stress	0.0772229	0.107404	0.475951
8030442B05Rik	Ctrl	Stress	0.030837	0.144342	2.22676
8030443G20Rik	Ctrl	Stress	2.9928	1.63852	-0.869103
8030462N17Rik	Ctrl	Stress	6.51857	6.66062	0.0311003
8430408G22Rik	Ctrl	Stress	1.34122	0.513791	-1.38429
8430408G22Rik	Ctrl	Stress	1.34122	0.513791	-1.38429
8430422H06Rik	Ctrl	Stress	0	0	0
8430423G03Rik	Ctrl	Stress	0	0	0
8430426J06Rik	Ctrl	Stress	0.323399	0.169284	-0.933871
8430426J06Rik	Ctrl	Stress	0.323399	0.169284	-0.933871
8430426J06Rik	Ctrl	Stress	0.323399	0.169284	-0.933871
8430429K09Rik	Ctrl	Stress	2.59811	2.74538	0.0795445
8430429K09Rik	Ctrl	Stress	2.59811	2.74538	0.0795445
8430429K09Rik	Ctrl	Stress	2.59811	2.74538	0.0795445
8430431K14Rik	Ctrl	Stress	0.0886507	0.00702914	-3.65671
8430436N08Rik	Ctrl	Stress	0.0146498	0.0643323	2.13466
8430437L04Rik	Ctrl	Stress	0	0	0
9030025P20Rik	Ctrl	Stress	1.26778	1.06802	-0.247361
9030204H09Rik	Ctrl	Stress	0	0.0337725	Inf
9030404E10Rik	Ctrl	Stress	0	0	0
9030612E09Rik	Ctrl	Stress	0.833224	0.884545	0.0862307
9030617O03Rik	Ctrl	Stress	1.90343	2.02945	0.0924935
9030619P08Rik	Ctrl	Stress	0	0	0
9030624G23Rik	Ctrl	Stress	1.2515	1.77446	0.503721
9030624J02Rik	Ctrl	Stress	13.5233	12.7682	-0.0828967
9030625G05Rik	Ctrl	Stress	0	0	0
9130008F23Rik	Ctrl	Stress	0.0339725	0.019083	-0.832076
9130011E15Rik	Ctrl	Stress	4.99373	5.26724	0.0769299
9130015A21Rik	Ctrl	Stress	0.0841738	0	#NAME?
9130015A21Rik	Ctrl	Stress	0.0841738	0	#NAME?
9130015L21Rik	Ctrl	Stress	0	0	0
9130019O22Rik	Ctrl	Stress	0.999856	1.01503	0.0217323
9130019P16Rik	Ctrl	Stress	0.17773	0.24542	0.465562
9130023H24Rik	Ctrl	Stress	0.624224	0.804102	0.365316
9130024F11Rik	Ctrl	Stress	10.2004	10.653	0.0626314
9130024F11Rik	Ctrl	Stress	10.2004	10.653	0.0626314
9130204L05Rik	Ctrl	Stress	0	0	0
9130209A04Rik	Ctrl	Stress	0	0	0
9130221F21Rik	Ctrl	Stress	0	0	0
9130221H12Rik	Ctrl	Stress	21.2658	23.4427	0.140604
9130227L01Rik	Ctrl	Stress	0.0947522	0.251452	1.40805
9130230L23Rik	Ctrl	Stress	0.0629278	0	#NAME?
9130401M01Rik	Ctrl	Stress	24.0316	15.4197	-0.640155
9130409I23Rik	Ctrl	Stress	0	0.0131414	Inf
9230009I02Rik	Ctrl	Stress	0	0.0158297	Inf
9230102K24Rik	Ctrl	Stress	0.011608	0.0306498	1.40075
9230102O04Rik	Ctrl	Stress	0	0	0
9230104L09Rik	Ctrl	Stress	0	0	0
9230105E05Rik	Ctrl	Stress	0	0	0
9230110C19Rik	Ctrl	Stress	3.92178	3.96236	0.0148499
9230110F15Rik	Ctrl	Stress	0	0	0
9230112D13Rik	Ctrl	Stress	0	0.0262804	Inf
9230112J17Rik	Ctrl	Stress	0.392721	0.415694	0.0820185
9230112J17Rik	Ctrl	Stress	0.392721	0.415694	0.0820185
9230114K14Rik	Ctrl	Stress	0.929909	1.02509	0.140583
9230116L04Rik	Ctrl	Stress	0.029814	0.0978568	1.71468
9230116N13Rik	Ctrl	Stress	0.113518	0.123774	0.124793
9330020H09Rik	Ctrl	Stress	2.44016	0.38108	-2.67881
9330102E08Rik	Ctrl	Stress	11.5682	11.7722	0.0252143
9330111N05Rik	Ctrl	Stress	0.065992	0.0870707	0.399896
9330117O12Rik	Ctrl	Stress	0.33289	0.525955	0.659892
9330133O14Rik	Ctrl	Stress	2.80166	2.86638	0.0329473
9330151L19Rik	Ctrl	Stress	7.43446	9.47775	0.350316
9330158H04Rik	Ctrl	Stress	0.0608588	0.0768359	0.336315
9330159F19Rik	Ctrl	Stress	15.6294	15.4702	-0.014768
9330159M07Rik	Ctrl	Stress	0.817579	0.738634	-0.146498
9330159M07Rik	Ctrl	Stress	0.817579	0.738634	-0.146498
9330162012Rik	Ctrl	Stress	1.75579	1.86212	0.0848288
9330162B11Rik	Ctrl	Stress	0	0.00741347	Inf
9330175E14Rik	Ctrl	Stress	0	0.0390939	Inf
9330175M20Rik	Ctrl	Stress	0.33917	0.220044	-0.624212
9330178D15Rik	Ctrl	Stress	0	0	0
9330179D12Rik	Ctrl	Stress	2.01653	2.23091	0.145755
9330179D12Rik	Ctrl	Stress	2.01653	2.23091	0.145755
9330179D12Rik	Ctrl	Stress	2.01653	2.23091	0.145755
9330182L06Rik	Ctrl	Stress	9.6598	10.6263	0.137574
9330182O14Rik	Ctrl	Stress	0	0	0
9330188P03Rik	Ctrl	Stress	1.98635	2.18744	0.139126
9430007A20Rik	Ctrl	Stress	0	0	0
9430014N10Rik	Ctrl	Stress	0.0445061	0.117188	1.39675
9430015G10Rik	Ctrl	Stress	6.28444	6.47213	0.0424571
9430015G10Rik	Ctrl	Stress	6.28444	6.47213	0.0424571
9430016H08Rik	Ctrl	Stress	8.52348	7.67019	-0.152179
9430018G01Rik	Ctrl	Stress	0.0411223	0.112547	1.45254
9430019J16Rik	Ctrl	Stress	0	0	0
9430020K01Rik	Ctrl	Stress	25.0372	25.7224	0.0389548
9430021M05Rik	Ctrl	Stress	7.7636	4.91777	-0.658721
9430037G07Rik	Ctrl	Stress	0.937705	0.854431	-0.13417
9430038I01Rik	Ctrl	Stress	1.7884	1.49981	-0.253888
9430041J12Rik	Ctrl	Stress	1.05037	1.30684	0.315188
9430060I03Rik	Ctrl	Stress	0.216518	0.190225	-0.186775
9430069I07Rik	Ctrl	Stress	0	0	0
9430076C15Rik	Ctrl	Stress	0.0876279	0	#NAME?
9430083A17Rik	Ctrl	Stress	1.61688	1.35064	-0.259567
9430091E24Rik	Ctrl	Stress	1.27882	1.078	-0.246461
9430091E24Rik	Ctrl	Stress	1.27882	1.078	-0.246461
9530002B09Rik	Ctrl	Stress	0	0	0
9530003J23Rik	Ctrl	Stress	0	0.0220248	Inf
9530026F06Rik	Ctrl	Stress	0	0	0
9530026P05Rik	Ctrl	Stress	0.156784	0.0948632	-0.724862
9530027J09Rik	Ctrl	Stress	1.07767	1.21313	0.170812
9530036O11Rik	Ctrl	Stress	0.364961	0.285294	-0.355292
9530051G07Rik	Ctrl	Stress	0.299703	0.20808	-0.526395
9530052E02Rik	Ctrl	Stress	1.25186	0.594963	-1.0732
9530053A07Rik	Ctrl	Stress	0.0389297	0.0139117	-1.48457
9530059O14Rik	Ctrl	Stress	0.131063	0.0334206	-1.97145
9530068E07Rik	Ctrl	Stress	29.9577	29.0055	-0.0466016
9530077C05Rik	Ctrl	Stress	3.18871	2.23323	-0.513841
9530080O11Rik	Ctrl	Stress	1.63218	1.38114	-0.240946
9530080O11Rik	Ctrl	Stress	1.63218	1.38114	-0.240946
9530082P21Rik	Ctrl	Stress	56.9898	36.6789	-0.635753
9530091C08Rik	Ctrl	Stress	1.3145	0.276374	-2.24982
9630001P10Rik	Ctrl	Stress	0.512776	0.685327	0.418465
9630013A20Rik	Ctrl	Stress	1.59579	1.56718	-0.026102
9630028B13Rik	Ctrl	Stress	0.106111	0.103138	-0.0409995
9630028H03Rik	Ctrl	Stress	0	0	0
9830107B12Rik	Ctrl	Stress	0	0	0
9830107B12Rik	Ctrl	Stress	0	0	0
9830107B12Rik	Ctrl	Stress	0	0	0
9830132P13Rik	Ctrl	Stress	0	0	0
9830147E19Rik	Ctrl	Stress	0.52637	0.620902	0.238288
9830166K06Rik	Ctrl	Stress	0.943482	0.722169	-0.385658
9930012K11Rik	Ctrl	Stress	0.697268	0.581359	-0.262285
9930012K11Rik	Ctrl	Stress	0.697268	0.581359	-0.262285
9930014A18Rik	Ctrl	Stress	0.501365	0.612625	0.289143
9930021J03Rik	Ctrl	Stress	7.70438	7.50081	-0.038633
9930104L06Rik	Ctrl	Stress	3.70202	5.23033	0.498589
9930111H07Rik	Ctrl	Stress	0	0	0
9930111J21Rik1	Ctrl	Stress	0.616633	0.694609	0.171788
9930111J21Rik2	Ctrl	Stress	0	0	0
9930111J21Rik2	Ctrl	Stress	0	0	0
a	Ctrl	Stress	0.222319	0.0388574	-2.51637
A130010J15Rik	Ctrl	Stress	1.30595	1.25188	-0.0609983
A130010J15Rik	Ctrl	Stress	1.30595	1.25188	-0.0609983
A130010J15Rik	Ctrl	Stress	1.30595	1.25188	-0.0609983
A130077B15Rik	Ctrl	Stress	9.58708	6.54963	-0.549679
A1bg	Ctrl	Stress	0	0	0
A1cf	Ctrl	Stress	0	0	0
A230001M10Rik	Ctrl	Stress	0.601628	0.64842	0.108057
A230009B12Rik	Ctrl	Stress	0.765632	0.350795	-1.12602
A230009B12Rik	Ctrl	Stress	0.765632	0.350795	-1.12602
A230009B12Rik	Ctrl	Stress	0.765632	0.350795	-1.12602
A230020J21Rik	Ctrl	Stress	0.470841	0.995714	1.08049
A230028O05Rik	Ctrl	Stress	0.0158189	0.0129384	-0.289982
A230046K03Rik	Ctrl	Stress	9.40836	8.75524	-0.103795
A230050P20Rik	Ctrl	Stress	31.8218	22.3879	-0.507301
A230056J06Rik	Ctrl	Stress	0.25079	0.328534	0.389567
A230056P14Rik	Ctrl	Stress	3.60997	4.3045	0.253858
A230057D06Rik	Ctrl	Stress	3.25841	3.85485	0.242508
A230065H16Rik	Ctrl	Stress	0.444738	0.142333	-1.64369
A230070E04Rik	Ctrl	Stress	23.5039	32.0559	0.447692
A230072C01Rik	Ctrl	Stress	8.25457	3.55425	-1.21565
A230072C01Rik	Ctrl	Stress	8.25457	3.55425	-1.21565
A230072E10Rik	Ctrl	Stress	0.394257	0.572845	0.539009
A230077H06Rik	Ctrl	Stress	1.6348	1.22204	-0.419824
A230103J11Rik	Ctrl	Stress	2.11304	2.63925	0.320806
A230103J11Rik	Ctrl	Stress	2.11304	2.63925	0.320806
A230108P19Rik	Ctrl	Stress	0	0	0
A2m	Ctrl	Stress	0.284339	0.318784	0.164971
A330009N23Rik	Ctrl	Stress	20.7903	5.90667	-1.8155
A330009N23Rik	Ctrl	Stress	20.7903	5.90667	-1.8155
A330009N23Rik	Ctrl	Stress	20.7903	5.90667	-1.8155
A330023F24Rik	Ctrl	Stress	12.6768	17.5399	0.468447
A330032B11Rik	Ctrl	Stress	0.0700992	0.0911665	0.379106
A330033J07Rik	Ctrl	Stress	0.159162	0.191953	0.270257
A330035P11Rik	Ctrl	Stress	0.248308	0.303934	0.291627
A330040F15Rik	Ctrl	Stress	0.567366	1.71009	1.59172
A330041J22Rik	Ctrl	Stress	1.43031	1.22866	-0.219235
A330048O09Rik	Ctrl	Stress	1.8654	1.31617	-0.503141
A330049N07Rik	Ctrl	Stress	0.336277	0.281316	-0.25746
A330050F15Rik	Ctrl	Stress	1.78966	2.70592	0.596433
A330069E16Rik	Ctrl	Stress	1.72578	0.781078	-1.14371
A330070K13Rik	Ctrl	Stress	0.413186	0.636937	0.624358
A330074K22Rik	Ctrl	Stress	1.07675	1.36028	0.337216
A330076C08Rik	Ctrl	Stress	0.038351	0.178152	2.21577
A330076H08Rik	Ctrl	Stress	2.30812	2.29122	-0.0106008
A330093E20Rik	Ctrl	Stress	2.64219	2.88921	0.128942
A330102I10Rik	Ctrl	Stress	4.80683	3.8891	-0.30565
A330102I10Rik	Ctrl	Stress	4.80683	3.8891	-0.30565
A330102I10Rik	Ctrl	Stress	4.80683	3.8891	-0.30565
A330102I10Rik	Ctrl	Stress	4.80683	3.8891	-0.30565
A3galt2	Ctrl	Stress	0.0522875	0.046631	-0.165174
A430005L14Rik	Ctrl	Stress	36.247	10.4755	-1.79084
A430005L14Rik	Ctrl	Stress	36.247	10.4755	-1.79084
A430033K04Rik	Ctrl	Stress	5.01007	4.05145	-0.306392
A430035B10Rik	Ctrl	Stress	1.29006	1.30168	0.01294
A430078G23Rik	Ctrl	Stress	14.1339	2.08303	-2.7624
A430088P11Rik	Ctrl	Stress	0.00609889	0.034802	2.51255
A430088P11Rik	Ctrl	Stress	0.00609889	0.034802	2.51255
A430089I19Rik	Ctrl	Stress	0	0	0
A430089I19Rik	Ctrl	Stress	0	0	0
A430089I19Rik	Ctrl	Stress	0	0	0
A430090L17Rik	Ctrl	Stress	0.00363862	0.00534294	0.554242
A430093F15Rik	Ctrl	Stress	0.0214623	0.0408361	0.928039
A430105I19Rik	Ctrl	Stress	1.62949	1.47514	-0.143566
A4galt	Ctrl	Stress	1.02533	1.09975	0.101089
A4galt	Ctrl	Stress	1.02533	1.09975	0.101089
A4gnt	Ctrl	Stress	0.0901534	0.111854	0.311159
A530006G24Rik	Ctrl	Stress	0	0	0
A530013C23Rik	Ctrl	Stress	0.0146998	0.0384133	1.3858
A530013C23Rik	Ctrl	Stress	0.0146998	0.0384133	1.3858
A530016L24Rik	Ctrl	Stress	0.753046	0.0702151	-3.42288
A530032D15Rik	Ctrl	Stress	0.0710013	0.0263198	-1.4317
A530046M15Rik	Ctrl	Stress	0	0.0111889	Inf
A530050N04Rik	Ctrl	Stress	0.0824744	0.0395224	-1.06128
A530053G22Rik	Ctrl	Stress	0	0	0
A530058N18Rik	Ctrl	Stress	2.20169	2.2995	0.0627143
A530064D06Rik	Ctrl	Stress	0.0459139	0.0270886	-0.761245
A530064D06Rik	Ctrl	Stress	0.0459139	0.0270886	-0.761245
A530065N20Rik	Ctrl	Stress	0	0	0
A530072M11Rik	Ctrl	Stress	0.321458	0.309644	-0.054022
A530088E08Rik	Ctrl	Stress	0.143204	0.149795	0.0649223
A530099J19Rik	Ctrl	Stress	0	0	0
A630001G21Rik	Ctrl	Stress	0.528325	0.238366	-1.14825
A630010A05Rik	Ctrl	Stress	0	0	0
A630012P03Rik	Ctrl	Stress	0	0	0
A630019I02Rik	Ctrl	Stress	0.37877	0.536026	0.500978
A630020A06	Ctrl	Stress	0.0350002	0.0268298	-0.383528
A630023A22Rik	Ctrl	Stress	0	0	0
A630023P12Rik	Ctrl	Stress	1.40076	0.919247	-0.607684
A630033H20Rik	Ctrl	Stress	0.0876926	0.140511	0.680155
A630033H20Rik	Ctrl	Stress	0.0876926	0.140511	0.680155
A630033H20Rik	Ctrl	Stress	0.0876926	0.140511	0.680155
A630066F11Rik	Ctrl	Stress	1.29733	2.17033	0.74237
A630072M18Rik	Ctrl	Stress	1.95265	1.45234	-0.427056
A630073D07Rik	Ctrl	Stress	0	0	0
A630075F10Rik	Ctrl	Stress	0.150255	0.197992	0.398029
A630075F10Rik	Ctrl	Stress	0.150255	0.197992	0.398029
A630076J17Rik	Ctrl	Stress	0.0623598	0.0410952	-0.601645
A630077J23Rik	Ctrl	Stress	0.526193	0.104527	-2.33172
A630089N07Rik	Ctrl	Stress	2.50891	1.99597	-0.329965
A630095E13Rik	Ctrl	Stress	0	0	0
A630095N17Rik	Ctrl	Stress	0.116592	0.495055	2.08612
A630095N17Rik	Ctrl	Stress	0.116592	0.495055	2.08612
A730006G06Rik	Ctrl	Stress	0.0078261	0	#NAME?
A730008H23Rik	Ctrl	Stress	2.51541	4.78791	0.928601
A730017C20Rik	Ctrl	Stress	15.9743	17.3814	0.121785
A730017C20Rik	Ctrl	Stress	15.9743	17.3814	0.121785
A730017C20Rik	Ctrl	Stress	15.9743	17.3814	0.121785
A730017C20Rik	Ctrl	Stress	15.9743	17.3814	0.121785
A730017L22Rik	Ctrl	Stress	6.21406	2.52754	-1.2978
A730018C14Rik	Ctrl	Stress	0	0	0
A730020E08Rik	Ctrl	Stress	1.3706	1.33022	-0.0431416
A730020M07Rik	Ctrl	Stress	0.493396	0.388307	-0.345547
A730020M07Rik	Ctrl	Stress	0.493396	0.388307	-0.345547
A730020M07Rik	Ctrl	Stress	0.493396	0.388307	-0.345547
A730036I17Rik	Ctrl	Stress	0.225803	0.141408	-0.6752
A730043L09Rik	Ctrl	Stress	0.0255132	0.0897009	1.81388
A730046J19Rik	Ctrl	Stress	0	0.0172751	Inf
A730056A06Rik	Ctrl	Stress	0.703532	0.858372	0.286988
A730056A06Rik	Ctrl	Stress	0.703532	0.858372	0.286988
A730082K24Rik	Ctrl	Stress	0	0	0
A730082K24Rik	Ctrl	Stress	0	0	0
A730085K08Rik	Ctrl	Stress	0.0801024	0.105077	0.391534
A730090N16Rik	Ctrl	Stress	0.0432532	0.0603782	0.481222
A830009L08Rik	Ctrl	Stress	3.14744	1.71699	-0.874293
A830010M20Rik	Ctrl	Stress	27.5194	29.7296	0.111448
A830010M20Rik	Ctrl	Stress	27.5194	29.7296	0.111448
A830018L16Rik	Ctrl	Stress	14.1729	14.5733	0.04019
A830018L16Rik	Ctrl	Stress	14.1729	14.5733	0.04019
A830018L16Rik	Ctrl	Stress	14.1729	14.5733	0.04019
A830018L16Rik	Ctrl	Stress	14.1729	14.5733	0.04019
A830018L16Rik	Ctrl	Stress	14.1729	14.5733	0.04019
A830019L24Rik	Ctrl	Stress	0.260155	0.363149	0.481193
A830052D11Rik	Ctrl	Stress	2.29699	0.68267	-1.75049
A830080D01Rik	Ctrl	Stress	2.87239	3.02262	0.0735442
A830082K12Rik	Ctrl	Stress	5.41059	4.22883	-0.355529
A830082N09Rik	Ctrl	Stress	3.06506	3.25757	0.0878778
A930001A20Rik	Ctrl	Stress	0.0818179	0.0289708	-1.49781
A930001A20Rik	Ctrl	Stress	0.0818179	0.0289708	-1.49781
A930001C03Rik	Ctrl	Stress	0.112339	0.206297	0.876871
A930001C03Rik	Ctrl	Stress	0.112339	0.206297	0.876871
A930003A15Rik	Ctrl	Stress	0.162157	0.215714	0.41173
A930003A15Rik	Ctrl	Stress	0.162157	0.215714	0.41173
A930003O13Rik	Ctrl	Stress	0.0307656	0.0809605	1.3959
A930004D18Rik	Ctrl	Stress	0.826333	0.754424	-0.131348
A930004D18Rik	Ctrl	Stress	0.826333	0.754424	-0.131348
A930005H10Rik	Ctrl	Stress	21.6032	8.41775	-1.35974
A930005H10Rik	Ctrl	Stress	21.6032	8.41775	-1.35974
A930005H10Rik	Ctrl	Stress	21.6032	8.41775	-1.35974
A930006I01Rik	Ctrl	Stress	0	0.00920996	Inf
A930006K02Rik	Ctrl	Stress	0.162083	0.578152	1.83472
A930007I19Rik	Ctrl	Stress	0.0521912	0.0704293	0.43237
A930009A15Rik	Ctrl	Stress	0.0159438	0.102661	2.68682
A930011G23Rik	Ctrl	Stress	0.168108	0.219351	0.383853
A930012L18Rik	Ctrl	Stress	1.18274	1.56995	0.408589
A930013F10Rik	Ctrl	Stress	5.74688	5.12468	-0.165317
A930015D03Rik	Ctrl	Stress	3.38285	4.43887	0.391952
A930016O22Rik	Ctrl	Stress	0.312786	0.384596	0.298165
A930016O22Rik	Ctrl	Stress	0.312786	0.384596	0.298165
A930017M01Rik	Ctrl	Stress	2.82285	3.39752	0.267328
A930018P22Rik	Ctrl	Stress	0	0	0
A930019D19Rik	Ctrl	Stress	0.071857	0	#NAME?
A930024E05Rik	Ctrl	Stress	1.89788	1.41772	-0.42082
A930041C12Rik	Ctrl	Stress	0	0.057535	Inf
AA387883	Ctrl	Stress	1.53705	1.27391	-0.270905
AA388235	Ctrl	Stress	1.0182	1.18767	0.222111
AA413626	Ctrl	Stress	0.268068	1.29358	2.27069
AA414768	Ctrl	Stress	4.27354	4.12068	-0.0525492
AA415398	Ctrl	Stress	2.45065	2.87258	0.229183
AA465934	Ctrl	Stress	7.27562	2.23168	-1.70494
AA467197	Ctrl	Stress	0.455731	0.521221	0.193715
AA536875	Ctrl	Stress	0.00752072	0	#NAME?
AA536875	Ctrl	Stress	0.00752072	0	#NAME?
AA536875	Ctrl	Stress	0.00752072	0	#NAME?
AA543186	Ctrl	Stress	0.143774	0.147518	0.0370833
AA543401	Ctrl	Stress	0	0	0
AA545190	Ctrl	Stress	0	0	0
AA619741	Ctrl	Stress	0	0	0
AA792892	Ctrl	Stress	0	0	0
AA986860	Ctrl	Stress	0.558964	1.00252	0.842806
Aaas	Ctrl	Stress	4.99358	5.28468	0.0817425
Aacs	Ctrl	Stress	12.6073	12.461	-0.0168397
Aadac	Ctrl	Stress	0	0	0
Aadacl2	Ctrl	Stress	0	0	0
Aadacl3	Ctrl	Stress	0	0	0
Aadat	Ctrl	Stress	0.0161421	0.0638206	1.98319
Aaed1	Ctrl	Stress	2.71162	3.69266	0.445506
Aagab	Ctrl	Stress	18.7413	21.0774	0.169475
Aak1	Ctrl	Stress	24.9533	28.4512	0.18926
Aak1	Ctrl	Stress	24.9533	28.4512	0.18926
Aamdc	Ctrl	Stress	40.1393	16.3238	-1.29804
Aamdc	Ctrl	Stress	40.1393	16.3238	-1.29804
Aamdc	Ctrl	Stress	40.1393	16.3238	-1.29804
Aamdc	Ctrl	Stress	40.1393	16.3238	-1.29804
Aamp	Ctrl	Stress	134.57	54.131	-1.31383
Aamp	Ctrl	Stress	134.57	54.131	-1.31383
Aanat	Ctrl	Stress	0.938166	0.288427	-1.70164
Aanat	Ctrl	Stress	0.938166	0.288427	-1.70164
Aar2	Ctrl	Stress	26.7825	9.76989	-1.45488
Aar2	Ctrl	Stress	26.7825	9.76989	-1.45488
Aard	Ctrl	Stress	1.1361	1.12634	-0.0124475
Aars	Ctrl	Stress	45.8696	46.0751	0.00644957
Aars2	Ctrl	Stress	8.00705	7.83117	-0.0320423
Aarsd1	Ctrl	Stress	120.566	30.0767	-2.00311
Aasdh	Ctrl	Stress	2.25489	3.82756	0.76337
Aasdhppt	Ctrl	Stress	9.29093	8.91563	-0.0594872
Aass	Ctrl	Stress	1.39184	1.49788	0.105928
Aatf	Ctrl	Stress	10.801	5.94272	-0.861964
Aatk	Ctrl	Stress	46.49	43.6047	-0.0924358
Aatk	Ctrl	Stress	46.49	43.6047	-0.0924358
Aatk	Ctrl	Stress	46.49	43.6047	-0.0924358
AB124611	Ctrl	Stress	0.416799	0.201606	-1.04781
AB124611	Ctrl	Stress	0.416799	0.201606	-1.04781
Abat	Ctrl	Stress	41.3793	57.4176	0.472584
Abat	Ctrl	Stress	41.3793	57.4176	0.472584
Abca1	Ctrl	Stress	3.30491	3.85146	0.220797
Abca12	Ctrl	Stress	0.0131772	0.0187237	0.506821
Abca13	Ctrl	Stress	0.0194039	0.011497	-0.755089
Abca14	Ctrl	Stress	0.0103344	0.00286454	-1.85108
Abca15	Ctrl	Stress	0.00493509	0.00794387	0.686766
Abca16	Ctrl	Stress	0	0	0
Abca16	Ctrl	Stress	0	0	0
Abca17	Ctrl	Stress	0.128399	0.264635	1.04337
Abca2	Ctrl	Stress	30.4626	32.3504	0.0867455
Abca3	Ctrl	Stress	12.1509	15.6632	0.366313
Abca3	Ctrl	Stress	12.1509	15.6632	0.366313
Abca4	Ctrl	Stress	0.330657	0.25198	-0.39203
Abca5	Ctrl	Stress	7.34055	7.96319	0.117459
Abca6	Ctrl	Stress	0.37699	0.503364	0.417078
Abca6	Ctrl	Stress	0.37699	0.503364	0.417078
Abca6	Ctrl	Stress	0.37699	0.503364	0.417078
Abca7	Ctrl	Stress	10.0721	3.89575	-1.37039
Abca8a	Ctrl	Stress	0.602273	0.880956	0.548653
Abca8b	Ctrl	Stress	2.88429	3.92856	0.445783
Abca9	Ctrl	Stress	1.6854	1.80418	0.0982567
Abcb10	Ctrl	Stress	5.07434	5.39506	0.0884183
Abcb11	Ctrl	Stress	0.00269951	0.00316382	0.22897
Abcb1a	Ctrl	Stress	6.07884	8.35417	0.4587
Abcb1b	Ctrl	Stress	0.539193	0.776881	0.526892
Abcb4	Ctrl	Stress	1.06006	1.33285	0.330369
Abcb5	Ctrl	Stress	0	0	0
Abcb6	Ctrl	Stress	10.7586	5.74143	-0.906013
Abcb7	Ctrl	Stress	7.58371	8.15007	0.103908
Abcb8	Ctrl	Stress	22.2097	12.712	-0.804997
Abcb9	Ctrl	Stress	36.2967	14.7233	-1.30173
Abcc1	Ctrl	Stress	2.84437	4.57286	0.684988
Abcc10	Ctrl	Stress	1.32021	2.02183	0.614899
Abcc10	Ctrl	Stress	1.32021	2.02183	0.614899
Abcc12	Ctrl	Stress	0.0183158	0.0473377	1.3699
Abcc2	Ctrl	Stress	0.0290887	0.0336163	0.208703
Abcc3	Ctrl	Stress	0.534384	0.623968	0.223596
Abcc4	Ctrl	Stress	1.80512	2.25321	0.319881
Abcc4	Ctrl	Stress	1.80512	2.25321	0.319881
Abcc4	Ctrl	Stress	1.80512	2.25321	0.319881
Abcc5	Ctrl	Stress	46.2976	37.5653	-0.301538
Abcc5	Ctrl	Stress	46.2976	37.5653	-0.301538
Abcc6	Ctrl	Stress	0.416	0.336019	-0.30804
Abcc8	Ctrl	Stress	9.42936	7.36768	-0.35595
Abcc9	Ctrl	Stress	1.48043	1.6712	0.174871
Abcc9	Ctrl	Stress	1.48043	1.6712	0.174871
Abcc9	Ctrl	Stress	1.48043	1.6712	0.174871
Abcc9	Ctrl	Stress	1.48043	1.6712	0.174871
Abcc9	Ctrl	Stress	1.48043	1.6712	0.174871
Abcd1	Ctrl	Stress	2.67534	3.97531	0.571345
Abcd2	Ctrl	Stress	10.3685	11.388	0.135304
Abcd3	Ctrl	Stress	19.0067	21.7221	0.192652
Abcd4	Ctrl	Stress	6.3734	3.86128	-0.722986
Abce1	Ctrl	Stress	23.3239	25.8343	0.147481
Abcf1	Ctrl	Stress	85.3541	28.0042	-1.60782
Abcf2	Ctrl	Stress	39.1248	38.3284	-0.0296705
Abcf2	Ctrl	Stress	39.1248	38.3284	-0.0296705
Abcf3	Ctrl	Stress	29.7894	17.5417	-0.764007
Abcg1	Ctrl	Stress	8.87714	10.4151	0.23051
Abcg2	Ctrl	Stress	7.54812	7.49525	-0.0101412
Abcg3	Ctrl	Stress	0.0778376	0.156104	1.00397
Abcg4	Ctrl	Stress	11.5621	15.9093	0.460468
Abcg5	Ctrl	Stress	0	0	0
Abcg8	Ctrl	Stress	0	0	0
Abcg8	Ctrl	Stress	0	0	0
Abcg8	Ctrl	Stress	0	0	0
Abhd1	Ctrl	Stress	1.55622	1.18888	-0.388446
Abhd1	Ctrl	Stress	1.55622	1.18888	-0.388446
Abhd10	Ctrl	Stress	12.274	6.81049	-0.849776
Abhd10	Ctrl	Stress	12.274	6.81049	-0.849776
Abhd10	Ctrl	Stress	12.274	6.81049	-0.849776
Abhd11	Ctrl	Stress	45.1093	18.6655	-1.27305
Abhd11	Ctrl	Stress	45.1093	18.6655	-1.27305
Abhd11	Ctrl	Stress	45.1093	18.6655	-1.27305
Abhd11os	Ctrl	Stress	13.7546	1.88112	-2.87026
Abhd12	Ctrl	Stress	187.171	144.634	-0.371955
Abhd12b	Ctrl	Stress	0.0763268	0.102248	0.421815
Abhd13	Ctrl	Stress	8.67617	8.71764	0.00688001
Abhd13	Ctrl	Stress	8.67617	8.71764	0.00688001
Abhd14a	Ctrl	Stress	55.7346	15.2414	-1.87058
Abhd14a	Ctrl	Stress	55.7346	15.2414	-1.87058
Abhd14a	Ctrl	Stress	55.7346	15.2414	-1.87058
Abhd14b	Ctrl	Stress	10.8114	7.56451	-0.515239
Abhd15	Ctrl	Stress	0.513646	0.275507	-0.898688
Abhd16a	Ctrl	Stress	29.9295	33.2636	0.152377
Abhd16b	Ctrl	Stress	0	0	0
Abhd17a	Ctrl	Stress	218.796	69.2335	-1.66005
Abhd17b	Ctrl	Stress	11.7546	10.9847	-0.0977274
Abhd17c	Ctrl	Stress	10.0588	9.99384	-0.00934894
Abhd2	Ctrl	Stress	17.0014	19.335	0.185562
Abhd3	Ctrl	Stress	20.5244	26.1619	0.350128
Abhd4	Ctrl	Stress	21.4277	23.6986	0.145327
Abhd4	Ctrl	Stress	21.4277	23.6986	0.145327
Abhd5	Ctrl	Stress	4.69714	4.66453	-0.0100494
Abhd6	Ctrl	Stress	21.9602	23.3159	0.0864225
Abhd8	Ctrl	Stress	144.774	100.664	-0.524261
Abi1	Ctrl	Stress	29.9675	32.1467	0.101272
Abi1	Ctrl	Stress	29.9675	32.1467	0.101272
Abi1	Ctrl	Stress	29.9675	32.1467	0.101272
Abi1	Ctrl	Stress	29.9675	32.1467	0.101272
Abi1	Ctrl	Stress	29.9675	32.1467	0.101272
Abi2	Ctrl	Stress	40.7651	39.8666	-0.0321522
Abi2	Ctrl	Stress	40.7651	39.8666	-0.0321522
Abi2	Ctrl	Stress	40.7651	39.8666	-0.0321522
Abi3	Ctrl	Stress	9.95335	7.11754	-0.483804
Abi3	Ctrl	Stress	9.95335	7.11754	-0.483804
Abi3bp	Ctrl	Stress	1.69813	2.0457	0.268645
Abi3bp	Ctrl	Stress	1.69813	2.0457	0.268645
Abi3bp	Ctrl	Stress	1.69813	2.0457	0.268645
Abi3bp	Ctrl	Stress	1.69813	2.0457	0.268645
Abi3bp	Ctrl	Stress	1.69813	2.0457	0.268645
[truncated: 32,412 more rows]
