# Supplementary material for: DNA N6-methyladenine is dynamically regulated in the mouse brain following environmental stress
Source: Nat Commun. 2017 Oct 24;8:1122. doi: 10.1038/s41467-017-01195-y (PMC5654764; doi:10.1038/s41467-017-01195-y)
Supplement: Supplementary file 8 — Supplementary Data 5 [file 41467_2017_1195_MOESM8_ESM.xlsx]

## Sheet: count.loss.upgene
NM_001001182	Baz2b
NM_001001184	Primpol
NM_001001309	Itga8
NM_001001488	Atp8b1
NM_001001980	Limch1
NM_001001983	Pi4ka
NM_001003948	Pid1
NM_001003953	Kdm2b
NM_001004176	Maml3
NM_001004182	Tmem178b
NM_001004357	Cntnap2
NM_001004364	Asap2
NM_001004468	Tacc2
NM_001005423	Mreg
NM_001005510	Syne2
NM_001008231	Daam2
NM_001008550	Zfyve26
NM_001008791	Whrn
NM_001012305	Slc39a12
NM_001012518	Ehmt1
NM_001013367	Prkaa1
NM_001013390	Scn4b
NM_001013581	Pard3
NM_001013771	Gm973
NM_001013802	Macrod2
NM_001013806	Ankrd13c
NM_001013817	Sp140
NM_001014974	Ttll4
NM_001014995	Fam189b
NM_001015039	Zfyve28
NM_001015046	Rap1gap2
NM_001015681	E130308A19Rik
NM_001024604	Ankrd28
NM_001024617	Inpp4b
NM_001024624	Cdkl5
NM_001024918	Rfx4
NM_001024950	Zfp563
NM_001025074	Ntrk2
NM_001025379	Sema3g
NM_001025391	Sufu
NM_001025429	Spag9
NM_001025431	Btbd3
NM_001025559	Sox6
NM_001025576	Ccdc141
NM_001025585	Kcnj6
NM_001029912	Zswim5
NM_001029936	Specc1
NM_001031772	Lin28b
NM_001033145	1190002N15Rik
NM_001033149	Ttc9
NM_001033155	Dnajb14
NM_001033172	Rab11fip2
NM_001033213	Ttc7b
NM_001033238	Cblb
NM_001033257	Phactr2
NM_001033260	Stox1
NM_001033274	Brd1
NM_001033289	Slc9a2
NM_001033304	5330417C22Rik
NM_001033330	Frmpd4
NM_001033350	Bank1
NM_001033359	Cntn5
NM_001033379	Dcp1b
NM_001033385	Tbc1d32
NM_001033420	Dock1
NM_001033436	Atxn7l1
NM_001033445	Garem
NM_001033876	Kcnk9
NM_001033877	Adamts17
NM_001034858	Armc2
NM_001035239	Trpm3
NM_001035526	AU040320
NM_001037136	Agap1
NM_001037736	Arhgef10
NM_001037756	Brms1l
NM_001038607	Kcnh1
NM_001038627	Smurf1
NM_001039071	Ldb3
NM_001039094	Negr1
NM_001039173	Dok6
NM_001039188	Rreb1
NM_001039244	Gm7120
NM_001039371	Slc22a15
NM_001039493	Plekhm3
NM_001039522	Leo1
NM_001039581	Abca3
NM_001039934	Map2
NM_001040400	Tet2
NM_001040426	Thsd4
NM_001042451	Snca
NM_001042558	Apaf1
NM_001044380	Hhipl1
NM_001045513	Raph1
NM_001045523	Bahd1
NM_001045530	Ccnjl
NM_001045533	2016-03-04
NM_001048207	Gypc
NM_001077190	Abi1
NM_001077202	Hs6st2
NM_001077361	Fhl1
NM_001077398	Ldb2
NM_001077425	Cntnap5a
NM_001077495	Pik3r1
NM_001077499	Scn8a
NM_001077514	Slc1a2
NM_001080549	Hdx
NM_001080755	Zzz3
NM_001081006	Etl4
NM_001081009	Parp8
NM_001081011	Srgap2
NM_001081017	Unc79
NM_001081022	D430042O09Rik
NM_001081027	Kcnt2
NM_001081028	Sipa1l3
NM_001081033	Pde11a
NM_001081034	Fbxo11
NM_001081035	Nav3
NM_001081064	Pdzd2
NM_001081066	Dennd3
NM_001081091	Cep152
NM_001081097	Grik3
NM_001081128	Mtr
NM_001081131	Dhtkd1
NM_001081132	Upf2
NM_001081141	Gabbr2
NM_001081146	Prickle2
NM_001081150	Lonrf1
NM_001081170	Pacs2
NM_001081182	Atp8b2
NM_001081184	Focad
NM_001081187	Htra4
NM_001081201	Dpy19l4
NM_001081204	B3glct
NM_001081206	Dgki
NM_001081224	Prr16
NM_001081227	6330403A02Rik
NM_001081242	Tln2
NM_001081243	Filip1
NM_001081252	Uggt2
NM_001081270	Dscaml1
NM_001081289	Fam217b
NM_001081299	Cdh18
NM_001081302	Trio
NM_001081307	Ppp1r12b
NM_001081308	Taok3
NM_001081328	Chsy3
NM_001081329	Zkscan2
NM_001081336	Dgkh
NM_001081338	L3mbtl1
NM_001081344	Stxbp5
NM_001081362	Trrap
NM_001081368	Tbccd1
NM_001081370	Shank2
NM_001081373	Cep164
NM_001081396	Tbc1d31
NM_001081397	Myo16
NM_001081414	Grm5
NM_001081419	Dip2a
NM_001081426	Dip2c
NM_001081428	Fam184a
NM_001081433	Ankrd44
NM_001081469	Gtf2ird1
NM_001082414	Sh3d19
NM_001082485	Zfp266
NM_001083587	Tns3
NM_001083628	Greb1l
NM_001083906	Nr3c2
NM_001085373	Mcc
NM_001085374	Mcc
NM_001085492	Rere
NM_001093753	Srsf11
NM_001093775	Myt1l
NM_001093776	Myt1l
NM_001097623	Trerf1
NM_001098225	Adam22
NM_001099298	Scn2a1
NM_001099632	Rnf39
NM_001099738	Dnajc28
NM_001100449	Taf4b
NM_001101443	Prrt4
NM_001101488	Gsg1l
NM_001102436	Acbd5
NM_001102565	Alkbh1
NM_001103156	Steap2
NM_001103181	Tulp4
NM_001109040	Kif21a
NM_001109041	Kif21a
NM_001109657	Gas7
NM_001109985	Nos1ap
NM_001110013	Tmtc3
NM_001110205	Acvr1
NM_001110212	Gigyf2
NM_001110240	Slc24a2
NM_001110275	Itsn1
NM_001110276	Itsn1
NM_001110327	Dmtf1
NM_001111016	Nav2
NM_001111075	Cdc25b
NM_001112699	Cyth1
NM_001112721	Ubr5
NM_001112723	Arhgef10l
NM_001112739	Kcnc1
NM_001113417	Thrb
NM_001113419	Gm21949
NM_001113545	Lima1
NM_001114125	Dab2ip
NM_001114333	Grm1
NM_001114399	Zmym4
NM_001114663	Plcl1
NM_001122685	Rhbdd1
NM_001122758	Pcdh7
NM_001122768	Lrrc8d
NM_001127330	Pparg
NM_001127725	Sec14l5
NM_001128084	Arhgap21
NM_001128086	Anks1b
NM_001128092	Gm765
NM_001128093	Siah3
NM_001128307	Dock9
NM_001130166	Oxr1
NM_001130188	Sgce
NM_001134457	Nxpe3
NM_001135149	Slc39a8
NM_001135559	Sos2
NM_001136056	Cntfr
NM_001136104	Abl2
NM_001136260	Slc4a4
NM_001142337	Lmo2
NM_001142642	Fbrsl1
NM_001142741	Pcdh15
NM_001142916	Plod2
NM_001142965	Frrs1l
NM_001143683	Mpped2
NM_001143777	Fam13c
NM_001143834	Grm5
NM_001144953	Vwa5b2
NM_001145978	Parp4
NM_001146180	Mtss1
NM_001146689	Ezh2
NM_001159500	Esrrb
NM_001159507	Grip2
NM_001159518	Igfbp7
NM_001159568	Meis2
NM_001159577	Lnx1
NM_001159582	Pde1a
NM_001159648	Cntn1
NM_001159729	Rab23
NM_001159748	Serpinb8
NM_001159751	Tcea1
NM_001159910	Ccdc85c
NM_001159964	Eps15
NM_001160235	Fam168b
NM_001160403	Il1rapl1
NM_001160410	Scrt2
NM_001161406	Grhl1
NM_001161817	Myo1b
NM_001161845	Sgk1
NM_001161848	Sgk1
NM_001162476	Stra6
NM_001162956	Ccdc138
NM_001163009	Tnik
NM_001163032	Synpr
NM_001163396	Evl
NM_001163501	Elmsan1
NM_001163548	Cyth3
NM_001163631	Satb1
NM_001163637	Jakmip2
NM_001163675	Abcc4
NM_001163676	Abcc4
NM_001163996	Zfp605
NM_001164056	Pld1
NM_001164071	Tank
NM_001164072	Tank
NM_001164190	Mtm1
NM_001164268	Kalrn
NM_001164493	Klhl29
NM_001164528	Ildr2
NM_001164583	Dnajc6
NM_001164584	Dnajc6
NM_001164593	Pdzrn4
NM_001164612	Atp13a4
NM_001164635	Slc22a8
NM_001164659	Trank1
NM_001164663	Soga1
NM_001164678	Pdcd6ip
NM_001164805	Thsd7a
NM_001166000	Lingo2
NM_001166065	Gcnt4
NM_001166408	Rai14
NM_001166458	Slc38a1
NM_001166463	Spock1
NM_001166493	Rasgrp3
NM_001166654	Cdkl3
NM_001166659	Lekr1
NM_001166661	Ccdc85a
NM_001167763	Ift122
NM_001167777	Asxl3
NM_001167891	Nrg2
NM_001167920	Slc8a3
NM_001168289	Pdss2
NM_001168293	R3hdm2
NM_001168404	Ankrd55
NM_001168525	Sgms1
NM_001169131	Papd7
NM_001170433	Ppfibp1
NM_001170669	Pde8b
NM_001170746	Magi2
NM_001170787	Cntn5
NM_001170800	Ipcef1
NM_001170847	Rbm20
NM_001170985	Kirrel
NM_001172055	Bdh2
NM_001172152	Wdr17
NM_001174107	Map3k9
NM_001177396	Anks1b
NM_001177589	Gm3985
NM_001177623	Arpp21
NM_001177666	Gm7120
NM_001177732	Plch1
NM_001177790	Phactr3
NM_001177791	Phactr3
NM_001177795	Rgs20
NM_001177961	Gpm6b
NM_001184711	Tfdp2
NM_001190352	Tmem132b
NM_001190717	Dbf4
NM_001191023	Dync1i1
NM_001195065	Phactr2
NM_001195075	Klhl3
NM_001195265	Pdzd7
NM_001198565	Sulf1
NM_001198566	Sulf1
NM_001199003	Rgs7
NM_001199154	Sncaip
NM_001199244	Kcnip4
NM_001199272	Gopc
NM_001199301	Cacng5
NM_001199304	Atxn1
NM_001201341	Msi2
NM_001201470	Papss2
NM_001204275	Hdac7
NM_001204906	Recql
NM_001204983	Cep85l
NM_001205052	Jdp2
NM_001205204	Astn1
NM_001205241	Kat6b
NM_001205312	Tyk2
NM_001242378	Slc4a10
NM_001242411	Srgap1
NM_001242424	Fam105a
NM_001243047	Dlg2
NM_001243048	Arntl
NM_001243123	Fam193a
NM_001243223	Rgsl1
NM_001244952	Col25a1
NM_001252132	Lrch1
NM_001252341	Syt1
NM_001252342	Syt1
NM_001252459	Cyfip2
NM_001252489	Osbpl1a
NM_001252497	Rapgef6
NM_001252501	Sorcs1
NM_001252505	St6gal1
NM_001252533	Cacnb2
NM_001252614	Fut8
NM_001252623	Csgalnact1
NM_001252636	Rhobtb1
NM_001253355	Hs3st5
NM_001253361	Kcnma1
NM_001253364	Kcnma1
NM_001253365	Kcnma1
NM_001253374	Kcnma1
NM_001253784	Def8
NM_001253917	Sez6l
NM_001256000	Cacna1c
NM_001256158	4933402D24Rik
NM_001267622	Ttc28
NM_001267710	Eef2k
NM_001270435	Ccdc30
NM_001270537	Bin2
NM_001271386	Hdac9
NM_001271470	Gabpb1
NM_001271473	Scube1
NM_001271588	Eps8
NM_001271595	Eps8
NM_001276315	Cdkl2
NM_001276413	Fn1
NM_001276461	Asap1
NM_001277080	Gas7
NM_001277188	Ano4
NM_001277217	Bmpr1b
NM_001277284	Ank1
NM_001277294	Grip1
NM_001277297	Adck1
NM_001281491	Syngap1
NM_001281818	Specc1
NM_001281955	Csmd2
NM_001281978	Invs
NM_001282001	Rbl2
NM_001282992	Pcnt
NM_001282993	Cobl
NM_001284219	Agtpbp1
NM_001284345	Atp8a1
NM_001284354	Shprh
NM_001284375	Atp13a5
NM_001285469	Steap2
NM_001285487	Mknk1
NM_001285777	Gls2
NM_001285808	Dtna
NM_001285852	Sgip1
NM_001286079	Nin
NM_001286221	Mier1
NM_001286386	Trim9
NM_001286452	Daam1
NM_001286468	Arhgap24
NM_001286578	C2cd5
NM_001286662	Pdpk1
NM_001286728	Glcci1
NM_001287530	Arhgap6
NM_001289496	Egflam
NM_001289498	Egflam
NM_001289515	Poli
NM_001289526	Tcerg1
NM_001289533	Fhl2
NM_001289645	Pxylp1
NM_001289654	Fhod3
NM_001289660	Upp2
NM_001289683	Prrg1
NM_001289702	Pde4dip
NM_001289742	Lrrc4c
NM_001289743	Lrrc4c
NM_001289859	Eps15l1
NM_001289895	Tns1
NM_001290280	Rcor3
NM_001290374	Camk1d
NM_001290375	Camk1d
NM_001290376	Camk1d
NM_001290384	Arhgef9
NM_001290428	Frmpd4
NM_001290434	Epha7
NM_001290475	Tdrd7
NM_001290541	Acer2
NM_001290543	Acer2
NM_001290637	Dab2ip
NM_001290676	Cpeb4
NM_001290707	Pde10a
NM_001290728	Sytl5
NM_001290734	Osbpl6
NM_001290745	Nckap1
NM_001290784	Ldlrad3
NM_001290803	Arhgef10l
NM_001290994	Usp29
NM_001290995	Kif1b
NM_001290997	Sema6d
NM_001291012	Nphp1
NM_001291040	Cds2
NM_001291054	Mcm8
NM_001291059	Elf2
NM_001291069	Golim4
NM_001291071	Pfkp
NM_001291151	Ptprt
NM_001291184	Pcsk6
NM_001291229	Clip1
NM_001291890	Adam19
NM_001291910	Adcy9
NM_001293300	Clasp1
NM_001293301	Clasp1
NM_001293622	Ppp3ca
NM_001293637	Nek1
NM_001293652	Rab7
NM_001293664	Camk2d
NM_001293791	Ints10
NM_001294143	Hipk2
NM_001294146	Tmem196
NM_001297612	Mylk3
NM_001301831	Arhgap15
NM_001301832	Arhgap15
NM_001302152	Erg
NM_001302154	Erg
NM_001302637	Cacna1d
NM_001302957	Ttll7
NM_001302958	Ttll7
NM_001303033	Ubr3
NM_001304454	Rnf13
NM_001305185	Plekha7
NM_001305286	Mpdz
NM_001305632	Pla2g4a
NM_001306071	Itga3
NM_001308462	Alox5ap
NM_001309392	Pard3
NM_001309436	Aebp2
NM_001310070	Atf7
NM_001310085	Gnas
NM_001310143	Abcc9
NM_001310448	Cdk14
NM_001310471	Fam126a
NM_001310477	Kcnq5
NM_001310481	Trps1
NM_001310520	Zfp423
NM_001310586	Lrfn5
NM_001310606	Pcdh7
NM_001310608	Pcdh7
NM_001310666	Zmiz1
NM_001310671	2016-09-11
NM_001310707	Sorbs2
NM_001310708	Sorbs2
NM_001310711	Ptbp2
NM_001310752	Radil
NM_001310760	Tenm4
NM_001310762	Tenm4
NM_001310839	Rnf214
NM_001311061	Ing3
NM_001311064	Ptprz1
NM_001311110	Senp6
NM_001311122	Lrrc16a
NM_001311123	Trpc1
NM_001311130	Xrn1
NM_001311140	Bmf
NM_001312914	Ksr2
NM_001313704	Mtmr1
NM_001313751	Map7d2
NM_007390	Chrna7
NM_007412	Gpr182
NM_007439	Alk
NM_007488	Arnt2
NM_007508	Atp6v1a
NM_007556	Bmp6
NM_007578	Cacna1a
NM_007583	Cacng2
NM_007611	Casp7
NM_007616	Cav1
NM_007683	Cenpc1
NM_007708	Cit
NM_007729	Col11a1
NM_007733	Col19a1
NM_007761	Crcp
NM_007790	Smc3
NM_007831	Dcc
NM_007868	Dmd
NM_007936	Epha4
NM_007937	Epha5
NM_007938	Epha6
NM_007964	Evi5
NM_007981	Acsl1
NM_007992	Fbln2
NM_008018	Sh3pxd2a
NM_008032	Aff2
NM_008054	Fyn
NM_008066	Gabra2
NM_008070	Gabrb2
NM_008078	Gad2
NM_008083	Gap43
NM_008130	Gli3
NM_008150	Gpc4
NM_008166	Grid1
NM_008167	Grid2
NM_008278	Hpgd
NM_008288	Hsd11b1
NM_008292	Hsd17b4
NM_008354	Il12rb2
NM_008362	Il1r1
NM_008384	Inpp1
NM_008385	Inpp5b
NM_008391	Irf2
NM_008401	Itgam
NM_008404	Itgb2
NM_008420	Kcnb1
NM_008421	Kcnc1
NM_008445	Kif3c
NM_008447	Kif5a
NM_008481	Lama2
NM_008486	Anpep
NM_008512	Lrp1
NM_008513	Lrp5
NM_008548	Man1a
NM_008576	Abcc1
NM_008587	Mertk
NM_008591	Met
NM_008610	Mmp2
NM_008629	Msi1
NM_008678	Ncoa2
NM_008682	Nedd1
NM_008689	Nfkb1
NM_008706	Nqo1
NM_008712	Nos1
NM_008719	Npas2
NM_008728	Npr3
NM_008729	Ctnnd2
NM_008740	Nsf
NM_008746	Ntrk3
NM_008751	Nxph1
NM_008787	Pcnt
NM_008792	Pcsk2
NM_008803	Pde8a
NM_008825	Pfkfb2
NM_008829	Pgr
NM_008830	Abcb4
NM_008846	Pip5k1b
NM_008856	Prkch
NM_008875	Pld1
NM_008882	Plxna2
NM_008937	Prox1
NM_008970	Pthlh
NM_008976	Ptpn14
NM_008977	Ptpn2
NM_008981	Ptprg
NM_008983	Ptprk
NM_008984	Ptprm
NM_009022	Aldh1a2
NM_009027	Rasgrf2
NM_009105	Rsu1
NM_009109	Ryr1
NM_009135	Scn7a
NM_009148	Exoc4
NM_009149	Glg1
NM_009158	Mapk10
NM_009166	Sorbs1
NM_009167	Shc3
NM_009179	St3gal2
NM_009182	St8sia3
NM_009190	Vps4b
NM_009230	Soat1
NM_009239	Sp4
NM_009255	Serpine2
NM_009262	Spock1
NM_009274	Srpk2
NM_009322	Tbr1
NM_009359	Tex9
NM_009367	Tgfb2
NM_009371	Tgfbr2
NM_009376	Ift88
NM_009399	Tnfrsf11a
NM_009428	Trpc5
NM_009461	Ubr1
NM_009500	Vav2
NM_009530	Atrx
NM_009533	Xrcc5
NM_009592	Abcb7
NM_009632	Parp2
NM_009637	Aebp2
NM_009649	Akap2
NM_009667	Ampd3
NM_009707	Arhgap6
NM_009712	Arsb
NM_009723	Atp2b2
NM_009730	Atrn
NM_009782	Cacna1e
NM_009783	Cacna1g
NM_009794	Capn2
NM_009866	Cdh11
NM_009867	Cdh4
NM_009869	Cdh9
NM_009888	Cfh
NM_009931	Col4a1
NM_009988	Cxadr
NM_010044	Dffa
NM_010097	Sparcl1
NM_010140	Epha3
NM_010146	Epm2a
NM_010154	Erbb4
NM_010166	Eya3
NM_010228	Flt1
NM_010229	Flt3
NM_010230	Fmn1
NM_010251	Gabra4
NM_010264	Nr6a1
NM_010283	Ggta1
NM_010298	Glrb
NM_010302	Gna12
NM_010332	Ednra
NM_010338	Gpr37
NM_010365	Gtf2i
NM_010432	Hipk1
NM_010474	Hs3st1
NM_010513	Igf1r
NM_010561	Ilf3
NM_010566	Inpp5d
NM_010568	Insr
NM_010576	Itga4
NM_010587	Itsn1
NM_010612	Kdr
NM_010617	Kif13a
NM_010633	Uhmk1
NM_010636	Klf12
NM_010656	Sspn
NM_010680	Lama3
NM_010683	Lamc1
NM_010726	Phyh
NM_010747	Lyn
NM_010748	Lyst
NM_010751	Mxd1
NM_010773	Mbd2
NM_010820	Mpdz
NM_010833	Msn
NM_010865	Myoc
NM_010879	Nck2
NM_010890	Nedd4
NM_010902	Nfe2l2
NM_010917	Nid1
NM_010954	Ncam2
NM_011053	Pdcd11
NM_011062	Pdpk1
NM_011074	Cdk14
NM_011075	Abcb1b
NM_011078	Phf2
NM_011101	Prkca
NM_011159	Prkdc
NM_011173	Pros1
NM_011197	Ptgfrn
NM_011204	Ptpn13
NM_011207	Ptpn3
NM_011212	Ptpre
NM_011214	Ptpru
NM_011217	Ptprr
NM_011245	Rasgrf1
NM_011265	Rfx3
NM_011273	Xpr1
NM_011274	Uri1
NM_011275	Rnaseh1
NM_011299	Rps6ka2
NM_011355	Spi1
NM_011365	Itsn2
NM_011370	Cyfip1
NM_011372	St6galnac3
NM_011393	Slc1a2
NM_011412	Slit3
NM_011436	Sorl1
NM_011505	Stxbp4
NM_011511	Abcc9
NM_011546	Zeb1
NM_011576	Tfpi
NM_011578	Tgfbr3
NM_011597	Tjp2
NM_011630	Nr2c2
NM_011682	Utrn
NM_011721	Wrn
NM_011737	Map3k19
NM_011758	Zfp39
NM_011772	Ikzf4
NM_011800	Cdh20
NM_011807	Dlg2
NM_011809	Ets2
NM_011812	Fbln5
NM_011825	Grem2
NM_011846	Mmp17
NM_011856	Tenm2
NM_011857	Tenm3
NM_011858	Tenm4
NM_011863	Papss1
NM_011864	Papss2
NM_011866	Pde10a
NM_011880	Rgs7
NM_011882	Rnasel
NM_011889	2016-09-03
NM_011943	Map2k6
NM_011945	Map3k1
NM_012026	Arhgef28
NM_012038	Vsnl1
NM_012056	Fkbp9
NM_012061	Cadps
NM_013454	Abca1
NM_013495	Cpt1a
NM_013500	Hapln1
NM_013529	Gfpt2
NM_013557	Eif2ak1
NM_013607	Myh11
NM_013626	Pam
NM_013661	Sema5b
NM_013673	Sp100
NM_013719	Eif2ak4
NM_013722	Syn3
NM_013737	Pla2g7
NM_013758	Add3
NM_013829	Plcb4
NM_013831	Pstpip2
NM_013851	Abca8b
NM_013867	Bcar3
NM_013869	Tnfrsf19
NM_013875	Pde7b
NM_015753	Zeb2
NM_015755	Hunk
NM_015794	Fbxl17
NM_015800	Crim1
NM_015803	Atp8a2
NM_015814	Dkk3
NM_015820	Hs6st3
NM_015823	Magi2
NM_015828	Gne
NM_016667	Sntb1
NM_016682	Uba2
NM_016694	Park2
NM_016709	Auh
NM_016762	Matn2
NM_016779	Dmp1
NM_016791	Nfatc1
NM_016846	Rgl1
NM_016866	Stk39
NM_016889	Insm1
NM_016972	Slc7a8
NM_017392	Celsr2
NM_017469	Gucy1b3
NM_017478	Copg2
NM_018732	Scn3a
NM_018738	Igtp
NM_018761	Ctnnal1
NM_018763	Chst2
NM_018797	Plxnc1
NM_018811	Abhd2
NM_018824	Slc23a2
NM_018851	Samhd1
NM_018884	Pdzrn3
NM_019413	Robo1
NM_019426	Atf7ip
NM_019431	Cacng4
NM_019455	Hpgds
NM_019456	Apbb1ip
NM_019472	Myo10
NM_019510	Trpc3
NM_019521	Gas6
NM_019549	Plek
NM_019634	Tspan7
NM_019635	Stk3
NM_019667	Stam2
NM_019677	Plcb1
NM_019688	Rapgef4
NM_019709	Mbtps1
NM_019724	Mmp16
NM_019729	Usp8
NM_019790	Tmeff2
NM_019793	Tspan3
NM_019823	Cyp2d22
NM_019840	Pde4b
NM_019961	Pex3
NM_019963	Stat2
NM_019971	Pdgfc
NM_019987	Ick
NM_019993	Aldh9a1
NM_020048	Med20
NM_020296	Rbms1
NM_020332	Ank
NM_021099	Kit
NM_021310	Jmy
NM_021323	Usp29
NM_021339	Cdon
NM_021377	Sorcs1
NM_021390	Sall1
NM_021409	Pard6b
NM_021434	Gpr180
NM_021436	Tmeff1
NM_021439	Chst11
NM_021464	Ptprt
NM_021477	Rbfox1
NM_021494	Dennd5a
NM_021509	Moxd1
NM_021530	Slc4a8
NM_021604	Agrn
NM_021605	Nek7
NM_021714	Wbp11
NM_021883	Tmod1
NM_022028	Sav1
NM_022312	Tnr
NM_022315	Smoc2
NM_022319	Clstn2
NM_022655	Ireb2
NM_022886	Scel
NM_023115	Pcdh15
NM_023116	Cacnb2
NM_023214	Slc30a7
NM_023281	Sdha
NM_023598	Arid5b
NM_023644	Mccc1
NM_023665	Rsrp1
NM_023737	Ehhadh
NM_023755	Tfcp2l1
NM_023821	Cmya5
NM_023844	Jam2
NM_023868	Ryr2
NM_023873	Cep70
NM_023878	Cldn10
NM_023913	Ern1
NM_024124	Hdac9
NM_024178	Alg14
NM_024196	Tbc1d20
NM_024284	Hagh
NM_024413	Plekhf1
NM_024414	Stx1b
NM_025280	Kin
NM_025282	Mef2c
NM_025386	Fbxo36
NM_025408	Acer3
NM_025422	Cd302
NM_025446	Aig1
NM_025483	Senp7
NM_025588	Exoc2
NM_025623	Nipsnap3b
NM_025664	Snx9
NM_025675	Dph6
NM_025681	Lix1
NM_025826	Acadsb
NM_025853	Dsn1
NM_025857	Aagab
NM_025866	Cdca7
NM_025876	Cdk5rap1
NM_025877	Slc25a23
NM_025909	Oma1
NM_025911	Ccdc91
NM_025943	Dzip1
NM_025992	Herc6
NM_026036	Cmtm6
NM_026037	Mboat2
NM_026050	Fam220a
NM_026056	Cap2
NM_026116	Bbs2
NM_026135	Kctd16
NM_026138	Soga3
NM_026142	3632451O06Rik
NM_026162	Plxdc2
NM_026164	Pnpla8
NM_026166	Ikbip
NM_026195	Atic
NM_026274	Rspry1
NM_026340	Pop1
NM_026343	Stx17
NM_026348	Itgb3bp
NM_026367	Gpatch2
NM_026380	Rgs8
NM_026408	Sncaip
NM_026539	Chd1l
NM_026574	Ino80
NM_026599	Cgnl1
NM_026604	Fam135a
NM_026647	Zdhhc21
NM_026681	Ccdc88c
NM_026696	0610030E20Rik
NM_026700	Dopey2
NM_026788	Mthfd2l
NM_026835	Ms4a6d
NM_027032	Pacrg
NM_027130	Afg3l2
NM_027135	Sec24d
NM_027149	Wdr20
NM_027208	Bdh2
NM_027256	Ints4
NM_027293	Dopey2
NM_027375	Gcc2
NM_027407	Ica1l
NM_027455	Qpct
NM_027495	Tmem144
NM_027498	Sik3
NM_027504	Prdm16
NM_027513	Nup205
NM_027528	Nos1ap
NM_027545	Cwf19l2
NM_027556	Cep192
NM_027585	Cnbd2
NM_027706	Nbas
NM_027711	Iqgap2
NM_027726	Dlg5
NM_027760	Rassf8
NM_027823	Arhgap42
NM_027835	Ifih1
NM_027873	Ubiad1
NM_027889	Vps11
NM_027892	Ppp1r12a
NM_027921	Slc16a14
NM_027924	Pdgfd
NM_028011	Tom1l1
NM_028017	Napg
NM_028029	Dnmbp
NM_028052	Synpr
NM_028053	Tmem38b
NM_028099	Dusp11
NM_028115	Trub1
NM_028135	Tmem163
NM_028194	Fryl
NM_028198	Xpo5
NM_028201	Slx4ip
NM_028266	Col16a1
NM_028296	Car10
NM_028341	Ttc39c
NM_028370	Pot1b
NM_028407	Ccser2
NM_028472	Bmper
NM_028523	Dcbld2
NM_028572	Vgll3
NM_028576	Camkmt
NM_028710	Arsg
NM_028718	Traf3ip1
NM_028719	Cpne4
NM_028749	Npl
NM_028756	Slc35a5
NM_028757	Nebl
NM_028761	Parn
NM_028785	Dock8
NM_028803	Gbe1
NM_028806	Phactr3
NM_028812	Gtf2e1
NM_028889	Efhd1
NM_028940	Clvs1
NM_028963	4933427D14Rik
NM_028980	Ppp4r4
NM_028981	Cacna1d
NM_029001	Elovl7
NM_029057	Tbc1d30
NM_029128	Qtrtd1
NM_029153	Scamp1
NM_029219	Rnf19b
NM_029239	Prkd3
NM_029270	Arhgap24
NM_029320	Pibf1
NM_029394	Snx24
NM_029447	Nln
NM_029525	Prex2
NM_029578	Tgds
NM_029606	Cep112
NM_029620	Pcolce2
NM_029777	Rhbdd1
NM_029784	Fam81a
NM_029825	Scfd1
NM_029881	Tmem200a
NM_029895	Etl4
NM_029928	Ptprb
NM_029935	Chst15
NM_029955	Ccdc93
NM_030004	Cryl1
NM_030013	Cyp20a1
NM_030014	Hook1
NM_030016	Trmt13
NM_030018	Tmem50b
NM_030026	Mccc2
NM_030138	Acap2
NM_030168	Rictor
NM_030263	Psd3
NM_030265	Kcnip4
NM_030687	Slco1a4
NM_030688	Il1rapl2
NM_030728	Cemip
NM_030889	Sorcs2
NM_031159	Apobec1
NM_031174	Dscam
NM_031376	Pik3ap1
NM_031396	Cnnm1
NM_031397	Bicc1
NM_031997	Tmem2
NM_033269	Chrm3
NM_033327	Zfp423
NM_033509	Vangl2
NM_033563	Klf7
NM_033581	Pcdhgc3
NM_033588	Pcdhga5
NM_033595	Pcdhga12
NM_053072	Fgd6
NM_053099	Setbp1
NM_053107	Gpr45
NM_053171	Csmd1
NM_053178	Acsbg1
NM_053195	Slc24a3
NM_053214	Myo1f
NM_054041	Antxr1
NM_054043	Msi2
NM_054097	Pip4k2c
NM_080285	Cttnbp2
NM_080288	Elmo1
NM_080440	Slc8a3
NM_080455	Tshz2
NM_080563	Rnf144a
NM_080575	Acss1
NM_080795	Lnx2
NM_080855	Zcchc14
NM_130457	Cntnap4
NM_130885	Oxr1
NM_133190	Cacng8
NM_133235	Khdrbs2
NM_133236	Glcci1
NM_133442	Grip1
NM_133649	Slc12a6
NM_133675	Sptssb
NM_133733	Clmp
NM_133752	Opa1
NM_133775	Il33
NM_133791	Wwc2
NM_133826	Atp6v1h
NM_133829	Mfsd6
NM_133847	Tm9sf4
NM_133880	Pafah2
NM_133891	Slc44a1
NM_133897	Lrrc8c
NM_133900	Psph
NM_133941	Dhx32
NM_133975	Trip12
NM_133994	Gstt3
NM_133999	Fig4
NM_134062	Dapk1
NM_134066	Akr1c18
NM_134074	Dock9
NM_134080	Flnb
NM_134082	Farp1
NM_134094	Ncald
NM_134126	Ift140
NM_134255	Elovl5
NM_138649	Syt17
NM_138650	Dgkg
NM_138677	Edem1
NM_139140	Spats2
NM_139145	Hlcs
NM_139146	Satb2
NM_139228	Rhbdl3
NM_139306	Acer2
NM_144512	Slc6a13
NM_144515	Zfp52
NM_144527	Cep85
NM_144531	Kazn
NM_144552	Stxbp6
NM_144788	Hectd1
NM_144792	Sgms1
NM_144796	Susd4
NM_144798	Slc30a6
NM_144839	Ube2e2
NM_144844	Pcca
NM_144920	Plekha5
NM_144929	Rtbdn
NM_144931	Nae1
NM_144946	Neto1
NM_145128	Mgat5
NM_145130	Lpcat3
NM_145138	Nek9
NM_145148	Frmd4b
NM_145220	Appl2
NM_145375	Tm6sf1
NM_145420	Ube2d1
NM_145465	Stk24
NM_145492	Zfp521
NM_145508	Dyrk3
NM_145514	Wdr26
NM_145549	Efcab7
NM_145552	Gnl2
NM_145562	Parm1
NM_145567	Hibadh
NM_145570	Eva1a
NM_145599	Tmem184c
NM_145608	BC021891
NM_145633	Ankrd27
NM_145711	Tox
NM_145823	Pitpnc1
NM_145937	Sumf1
NM_145953	Cth
NM_145964	Ap1ar
NM_146001	Hip1
NM_146008	Tcp11l2
NM_146016	Eml6
NM_146067	Cpped1
NM_146091	Atl3
NM_146105	Cnst
NM_146107	Actr1b
NM_146133	Golph3l
NM_146145	Jak1
NM_146146	Lepr
NM_146151	Tesk2
NM_146161	Arhgap24
NM_146188	Kctd15
NM_146239	Cdk17
NM_146254	Wdr78
NM_148927	Plekha4
NM_148946	Slc8a2
NM_148958	Osbpl10
NM_152808	Slc44a2
NM_152915	Dner
NM_153075	Catsper2
NM_153135	Unc5d
NM_153158	E130308A19Rik
NM_153178	Ago2
NM_153196	Rbks
NM_153391	Wdr19
NM_153395	Mon2
NM_153424	Nphp4
NM_153535	Fam149a
NM_153542	Lrrc20
NM_153559	Qsox2
NM_153574	Fam13a
NM_153587	Rps6ka5
NM_153591	Nars2
NM_153599	Cdk8
NM_153600	Ttc26
NM_153781	Pygb
NM_153789	Mylip
NM_153798	Polr2b
NM_153807	Acsf2
NM_170593	Disp2
NM_170597	Creg2
NM_170599	Igsf11
NM_172053	Adamts16
NM_172120	Vps41
NM_172152	Slc24a4
NM_172260	Cep68
NM_172285	Plcg2
NM_172294	Sulf1
NM_172298	Tshz3
NM_172307	Mbtps2
NM_172308	Mthfd1l
NM_172385	Zfp536
NM_172402	Slc25a32
NM_172409	Fmnl2
NM_172410	Nup93
NM_172426	Slc24a2
NM_172430	Sphkap
NM_172436	Slc25a12
NM_172437	Pus7l
NM_172443	Tbc1d16
NM_172458	Zfp871
NM_172470	Wdr35
NM_172471	Itih5
NM_172475	Frmd4a
NM_172476	Tmc7
NM_172496	Cobl
NM_172506	Boc
NM_172508	Dse
NM_172552	Tdg
NM_172588	Serinc5
NM_172589	Lhfpl2
NM_172595	Arl15
NM_172598	Wdhd1
NM_172604	Scara3
NM_172616	C330027C09Rik
NM_172622	Trerf1
NM_172650	Kctd3
NM_172658	Slco4c1
NM_172661	Prrc2b
NM_172664	Tlk1
NM_172672	Ganc
NM_172679	4932438A13Rik
NM_172688	Map3k7
NM_172693	Galnt12
NM_172694	Megf9
NM_172703	Eif4g3
NM_172706	9330182L06Rik
NM_172729	Nod1
NM_172739	Arhgap35
NM_172752	Sorbs2
NM_172753	Csgalnact1
NM_172766	Nfrkb
NM_172768	Gramd1b
NM_172771	Dmxl2
NM_172778	Maob
NM_172787	L3mbtl3
NM_172800	Sdk2
NM_172804	Syt16
NM_172812	Htr2a
NM_172814	Lrp12
NM_172815	Rspo2
NM_172856	Cers6
NM_172860	Cbfa2t2
NM_172861	Slc7a14
NM_172867	Zfp462
NM_172887	Fry
NM_172890	Slc6a11
NM_172910	Dlgap2
NM_172913	Tox3
NM_172918	Zfp317
NM_172924	Peak1
NM_172926	Snx14
NM_172928	Dclk3
NM_172961	Abat
NM_172988	Fbxl4
NM_172994	Ppp2r2c
NM_173014	Lpcat2
NM_173016	Vat1l
NM_173019	Pfkfb4
NM_173038	Tbcel
NM_173369	Cyld
NM_173382	Proser1
NM_173392	Zfyve16
NM_173440	Nrip1
NM_173446	Fam155a
NM_173739	Galnt18
NM_173758	Vwa8
NM_173765	Aasdh
NM_173767	Insc
NM_173777	Olfm2
NM_173788	Npr2
NM_173863	Crtc3
NM_173873	Clcn3
NM_174868	Fam73a
NM_175032	Galntl6
NM_175114	Trak1
NM_175158	Utp20
NM_175164	Arhgap26
NM_175171	Mast4
NM_175184	Mvb12b
NM_175199	Hspa12a
NM_175234	Faxc
NM_175238	Rif1
NM_175272	Nav2
NM_175313	Eogt
NM_175324	Acad11
NM_175335	Gtf2a1
NM_175336	Tecpr2
NM_175341	Mbnl2
NM_175347	Srl
NM_175352	Unc119b
NM_175353	Exoc6
NM_175367	Ston2
NM_175375	Ankhd1
NM_175432	Tmem132c
NM_175433	Zfp710
NM_175460	Nmnat2
NM_175472	Zcchc11
NM_175473	Fras1
NM_175482	Usp28
NM_175500	Gpc5
NM_175514	Fam171b
NM_175523	Ppm1k
NM_175535	Arhgap20
NM_175543	Rab11fip4
NM_175546	Wdfy2
NM_175548	Lsamp
NM_175549	Robo2
NM_175550	Ap4e1
NM_175561	Pcnxl2
NM_175606	Hopx
NM_175645	Xylt1
NM_175681	Glp2r
NM_175836	Sptbn1
NM_175930	Rapgef5
NM_176930	Nrcam
NM_176940	Nwd1
NM_176996	Smo
NM_177006	Nwd2
NM_177025	Cobll1
NM_177033	Vwc2
NM_177034	Apba1
NM_177047	Auts2
NM_177059	Fstl4
NM_177074	Slc38a11
NM_177089	Tacc1
NM_177092	Msrb3
NM_177103	Senp5
NM_177137	Gnal
NM_177161	P4ha3
NM_177171	Heatr5a
NM_177178	Lmbrd2
NM_177201	Phf8
NM_177204	Strip2
NM_177208	Dopey1
NM_177224	Chd9
NM_177225	Samd12
NM_177261	Kndc1
NM_177265	Ifitm10
NM_177274	Negr1
NM_177282	Mical2
NM_177290	Itgb8
NM_177304	Enpp6
NM_177324	Sbf2
NM_177328	Grm7
NM_177345	Mapkap1
NM_177351	Hykk
NM_177357	Kalrn
NM_177364	Sh3pxd2b
NM_177368	Tmtc2
NM_177373	Ppfia2
NM_177387	Ust
NM_177388	Slc41a2
NM_177393	Nalcn
NM_177395	Map3k9
NM_177408	Gabrg2
NM_177461	Micall1
NM_177472	Slx4
NM_177547	Sgk3
NM_177561	Usp46
NM_177595	Mkx
NM_177606	Plekhh2
NM_177652	Ryr3
NM_177662	Ctso
NM_177673	Cep104
NM_177697	Vwa3a
NM_177732	Slc35d1
NM_177814	Erc2
NM_177815	Rft1
NM_177819	Fam135b
NM_177832	Zfp236
NM_177845	Pla2g4e
NM_177856	E130311K13Rik
NM_177872	Adamts3
NM_177873	Hfm1
NM_177906	Opcml
NM_177909	Slc9a9
NM_178065	Arel1
NM_178089	Hnrnpul1
NM_178279	Pxk
NM_178362	Sorbs1
NM_178394	Jakmip1
NM_178407	Arap2
NM_178415	Bbs9
NM_178589	Tnfrsf21
NM_178591	Nrg1
NM_178597	Camk2g
NM_178608	Reep1
NM_178617	Necab1
NM_178621	Phyhipl
NM_178626	Cdc42se2
NM_178635	Uvrag
NM_178638	Tmem108
NM_178665	Lpp
NM_178676	Entpd3
NM_178679	Zfp365
NM_178681	Dgkb
NM_178714	Lrfn5
NM_178723	Zfp385b
NM_178726	Ppm1l
NM_178728	Napepld
NM_178764	Fam168a
NM_178779	Rnf152
NM_178793	Ccbe1
NM_178795	Ppip5k1
NM_178907	Mapkapk3
NM_180974	Foxn2
NM_181318	Rasgef1b
NM_181348	Prune2
NM_181404	Kank1
NM_181406	Rars2
NM_181415	Atrnl1
NM_181421	Gm15800
NM_181541	Caprin2
NM_181577	Ccdc85a
NM_181590	Shq1
NM_181595	Ppp1r9a
NM_181850	Grm3
NM_182809	Ntrk3
NM_182841	Tmem150c
NM_182992	Mypn
NM_182999	Rnf20
NM_183016	Cdc42bpb
NM_183021	Thada
NM_183023	Rims4
NM_183033	Zfp516
NM_183087	Fam189a1
NM_183186	Foxn3
NM_183188	Rbfox1
NM_183221	Fat4
NM_183289	Tcerg1l
NM_183306	Taok3
NM_183390	Klhl6
NM_197996	Tspan15
NM_198023	Rcor1
NM_198037	Cachd1
NM_198093	Elmo1
NM_198111	Akap6
NM_198192	Qrfpr
NM_198292	Tex2
NM_198294	Tanc1
NM_198298	Helz
NM_198412	Dnajc6
NM_198421	Usp49
NM_198626	Xxylt1
NM_198711	Col25a1
NM_198895	Abr
NM_198967	Tmtc1
NM_199021	Dpp10
NM_199024	Nol4
NM_199028	Bend3
NM_199065	Slitrk1
NM_199449	Zhx2
NM_201519	Map4k5
NM_201600	Myo5b
NM_203491	Chrm2
NM_206958	Ltbp1
NM_207221	Jmjd1c
NM_207222	Lmo3
NM_207225	Hdac4
NM_207237	Man1c1
NM_207246	Rasgrp3
NM_207255	Zfp532
NM_207301	Wrb
NM_207650	Dtna
NM_210071	Eya3
NM_212452	Rxfp1
NR_004429	Adarb1
NR_015486	D130017N08Rik
NR_015505	Firre
NR_026853	A930012L18Rik
NR_027710	Ppargc1a
NR_027759	Dctd
NR_027851	2900005J15Rik
NR_027973	5730522E02Rik
NR_030669	1700034H15Rik
NR_030689	4930539J05Rik
NR_033185	Rcbtb2
NR_033326	Gm5089
NR_033496	Lrp8
NR_033568	9430041J12Rik
NR_037865	Ankrd11
NR_040278	E230016M11Rik
NR_040324	A730056A06Rik
NR_040325	A730056A06Rik
NR_040391	A230001M10Rik
NR_040557	Gm20754
NR_040717	C130083M11Rik
NR_045032	Gdap10
NR_045154	E130008D07Rik
NR_045554	Fut8
NR_045576	Plk4
NR_045608	Mtf2
NR_046161	Trpc4
NR_102386	Ank1
NR_102387	Grip1
NR_105819	Mir1957b
NR_110348	Sytl2
NR_110349	Psd2
NR_110352	Tasp1
NR_110358	Iqsec3
NR_110968	Golga1
NR_110976	Tsga10
NR_121603	Atp11a
NR_126474	Inpp5b
NR_130725	Dzip1
NR_130743	Rnf13
NR_131896	Cdkal1
